# Supplementary material for: Identification of Vascular and Hematopoietic Genes Downstream of etsrp by Deep Sequencing in Zebrafish
Source: PLoS One. 2012 Mar 16;7(3):e31658. doi: 10.1371/journal.pone.0031658 (PMC3306315; doi:10.1371/journal.pone.0031658)
Supplement: Table S1 — Total RNA-Seq reads obtained in control and estrp oe samples and mapping results. (XLS) [file pone.0031658.s002.xls]

## Sheet: Sheet1
Table S1. Total RNA-Seq reads obtained in control and estrp oe samples and mapping results
	control		estrp OE		Total
	Paired-end	Single-end	Paired-end	Single-end
Total	38595718	32937423	20418736	31710235	123663112
Mapped to unigene	7,941,282 (21%)	10,288,710 (32%)	10,927,174 (54%)	13,504,539 (43%)	42,761,705 (35%)
