# Supplementary material for: Identification of Vascular and Hematopoietic Genes Downstream of etsrp by Deep Sequencing in Zebrafish
Source: PLoS One. 2012 Mar 16;7(3):e31658. doi: 10.1371/journal.pone.0031658 (PMC3306315; doi:10.1371/journal.pone.0031658)
Supplement: Table S2 — DAVID GO derived gene subset without clear vascular expression or not expressed in developing vasculature. (XLS) [file pone.0031658.s003.xls]

## Sheet: Sheet1
Table S2. DAVID GO derived gene subset without clear vascular expression or not expressed in developing vasculature.
Unigene ID	Gene ID	Gene Description	Fold Change	p-value
Dr.83594	crabp1a	cellular retinoic acid binding protein 1a	917.4	5.1e-17
Dr.37870	ckmb	creatine kinase, muscle b	231.6	3.8e-07
Dr.81739	kcnh2	potassium voltage-gated channel, subfamily h (eag-related), member 2	101.5	2e-09
Dr.78041	xirp2a*	xin actin-binding repeat containing 2a	95	7.6e-56
Dr.76040	nexn	nexilin (f actin binding protein)	33	0.042
Dr.266	mef2a	myocyte enhancer factor 2a	9.8	0.00072
Dr.31448	mdka	midkine-related growth factor	7.9	1e-149
Dr.86752	nr6a1b	nuclear receptor subfamily 6, group a, member 1b	7.1	0.00093
Dr.10326	junb	jun b proto-oncogene	6.1	0.0057
Dr.117443	bag2	bcl2-associated athanogene 2	6.1	0.00071
Dr.33995	obscn	obscurin, cytoskeletal calmodulin and titin-interacting rhogef	5.8	0.009
Dr.11428	svil	supervillin	4	1.1e-25
Dr.78258	LOC561356	similar to loc494988 protein	3.8	0.021
Dr.91799	wt1b	wilms tumor 1b	3.5	0.02
Dr.84618	clic2	chloride intracellular channel 2	3.1	0.00013
Dr.81606	ehbp1l1a	eh domain binding protein 1-like 1a	3	0.005
Dr.77543	pklr	pyruvate kinase, liver and rbc	2.9	0.023
Dr.20912	alcam	activated leukocyte cell adhesion molecule	2.8	1.9e-30
Dr.3182	mef2ca	myocyte enhancer factor 2ca	2.8	0.0011
Dr.89477	tgfb2	transforming growth factor, beta 2	2.8	0.021
Dr.83682	sox10	sry-box containing gene 10	2.8	0.031
Dr.14787	s100b	s100 calcium binding protein, beta (neural)	2.7	0.042
Dr.77184	slc2a2	solute carrier family 2 (facilitated glucose transporter), member 2	2.5	0.0014
Dr.100995	scn12aa	sodium channel, voltage gated, type xii, alpha a	2.4	9e-07
Dr.132574	bin1	bridging integrator 1	2.4	0.0028
Dr.132281	hsp90a.2	heat shock protein 90-alpha 2	2.3	5.3e-98
Dr.78802	strbp	spermatid perinuclear rna binding protein	2	5.7e-08
Dr.81423	hand2	heart and neural crest derivatives expressed transcript 2	2	4.2e-06
Dr.78147	got2b	glutamic-oxaloacetic transaminase 2b, mitochondrial (aspartate aminotransferase 2)	1.9	2.3e-13
Dr.75914	ar	androgen receptor	1.9	0.044
Bold genes may be vascular because they are either expressed in the mesoderm or heart of embryos, but it is currently not clear whether the expression in the heart is specific to the endocardium or myocardium. *xirp2a was examined here and found to be expressed in the vasculature.
