# Supplementary material for: Identification of Vascular and Hematopoietic Genes Downstream of etsrp by Deep Sequencing in Zebrafish
Source: PLoS One. 2012 Mar 16;7(3):e31658. doi: 10.1371/journal.pone.0031658 (PMC3306315; doi:10.1371/journal.pone.0031658)
Supplement: Table S4 — Genes with double entries in Ensembl. (XLS) [file pone.0031658.s005.xls]

## Sheet: Sheet1
Table S4: Genes with double entries in Ensembl.
Gene probed for here				Other paralog(s) with same gene name in Ensembl Zv9
Unigene ID	Gene	Ensembl Gene ID	Chromosome #:Range of Physical Location	Ensembl Gene ID	Gene Name	Chromosome #: Range of Physical Location
Dr.111220	gpr183	ENSDARG00000010317	9: 32,138,697-32,141,593	ENSDARG00000074302	gpr183 (2 of 3)	1:29539773-29543235:1
				ENSDARG00000069756	gpr183 (3 of 3)	1:29610140-29611225:1
Dr.85673	tagap	ENSDARG00000043475	20: 13,563,255-13,637,154	ENSDARG00000002353	tagap (1 of 2)	17:45572274-45578169:1
Dr.115399	cntn4	ENSDARG00000019405	6: 45,430,455-45,778,132	ENSDARG00000062880	cntn4 (2 of 2)	23:11775565-11967621:1
Dr.117215	ifit5-like	ENSDARG00000090977	12: 18,054,322-18,057,848	ENSDARG00000008098	ifit5	12:18100491-18107181:-1
Dr.96217	samd10	ENSDARG00000094377	23: 13,236,075-13,444,853	ENSDARG00000079978	samd10 (2 of 2)	8:23830247-23860192:1
Dr.119058	zgc:171494/LASS3	ENSDARG00000036337	18: 6,772,525-6,789,193	ENSDARG00000078541	lass3 (1 of 2)	7:10744380-10783500:1
Dr.80073	fhl3	ENSDARG00000034643	16: 35,969,551-36,050,492	ENSDARG00000059158	fhl3 (2 of 2)	19:4885107-4913988:-1
Dr.124255	si:ch211-210g13.5	ENSDARG00000062575	3: 16,990,399-17,166,893	ENSDARG00000075247	plcl2	16:52371158-52506557:1
Dr.114623	cald1	ENSDARG00000070314	4: 6,523,006-6,573,658	ENSDARG00000086391	cald1 (2 of 2)	25:20651846-20707283:1
Dr.82145	myoferlin	ENSDARG00000017128	13: 29,462,452-29,512,846	ENSDARG00000006112	myof (2 of 2)	12:11596559-11646274:-1
Dr.150612	hmha1	ENSDARG00000062049	22: 17,835,923-17,876,627	ENSDARG00000052496	hmha1 (2 of 2)	2:57410229-57483531:-1
Dr.90997	tmem179	ENSDARG00000013292	20: 27,423,260-27,426,177	ENSDARG00000090064	tmem179 (2 of 2)	17:46670381-46676560:1
Dr.83578	tmem151a	ENSDARG00000079908	21: 25,023,938-25,025,734	ENSDARG00000077986	tmem151a (1 of 2)	7:21040162-21050530:1
Genes in bold are expressed in developing zebrafish vasculature at time examined (24 hpf).
