# Supplementary material for: Identification of Vascular and Hematopoietic Genes Downstream of etsrp by Deep Sequencing in Zebrafish
Source: PLoS One. 2012 Mar 16;7(3):e31658. doi: 10.1371/journal.pone.0031658 (PMC3306315; doi:10.1371/journal.pone.0031658)
Supplement: Table S5 — Primers used for cloning to make WISH probes. (XLS) [file pone.0031658.s006.xls]

## Sheet: Sheet1
Table S5: Primers used for cloning to make WISH probes
Unigene ID	Gene Symbol	Gene Name (Description)	Forward primer	Reverse primer	Product Size (bp)
Dr.153782	lyg2	lysozyme G like 2	TATTTGCACTCAGTCTAGTGACAACA	TGGCATAATCACGGCCTG	576
Dr.149118	cdc42GAP1	similar to Cdc42 GTPase-activating protein	TGATAGCCACTGTGGAGAATTTC	ATAGACCTCCTTTGTGGCTGATAG	2251
Dr.118570	she	similar to Src homology 2 domain containing e	GTTCTGACAGTCGGTACTGGTTC	CTTTTCCAGTGTGTAGCCACAC	1101
Dr.40434	ms4a17a.11	membrane-spanning 4-domains, subfamily A, member 17A.11	GCTCTTGGACCCTTCTCACCTCGT	GCAGAACTGCCACTCTGCCCA	361
Dr.84343	spa17	sperm auto antigen 17	CCCTTCTCCAACACACACCT	CGTCTGTCTCTACTCCGTCTGTT	1951
Dr.103328	klhl4	kelch like 4	GGAGGAGGGTGGAACAGGCAGA	AGCTCCAGGACTCCAGTATATGCAA	962
Dr.110713	LOC100149611	similar to LOC495463 protein; CD93	AGCTGCACGGCTTCAGGTGG	TCTGTGGGGTTCGGGACGCA	1012
Dr.111220	gpr183	g protein-coupled receptor 183	TGCTGGGAAATGTGCTGGCT	AGCCTTCGGGGGAGGTCCTG	885
Dr.78041	xirp2	xin actin-binding repeat containing 2	CACAGTCTGTAACGGAGCACTT	CATTGCTTGTTTCGCTGG	1051
Dr.134501	rassf4	ras association (RalGDS/AF-6) domain family member 4	GCGCCTTGCAAAACAGCTGGG	TGGACCATGCAGTAGGCGAGA	965
Dr.91332	tmem119b	transmembrane protein 119b	AGAACTCTAAAGTATTGAGTCACAGGA	ATTTAAAATAGCGATTCAAAACAGATT	1101
Dr.89765	myl9	myosin, light chain 9, regulatory	CTCTACCGTTTCCAGCACATT	ATGGCTTCATATATTTATCTTTGTGTT	701
Dr.115399	cntn4	contactin 4	TCTCTGTGGGCCTCCTCCGC	TGCGCCAGGAGATCGAGCCT	911
Dr.84022	myo1E	similar to myosin IE	TGGCGCTGCAGATTGTCGCT	GCTGCTCTGCTCCACGCCAA	1137
Dr.75719	iclp2	invariant chain-like protein 2	GGAGTGACTCTGCTGGCTGGGA	CGATCTCTGTTAGCTCTCCATCATCCA	879
Dr.88587	rgl2	ral guanine nucleotide dissociation stimulator-like 2	GAAGGAGACGGAGTTCTCCTG	TCAGCTCATATTTGGAGGCTTC	1951
Dr.76656	capn8	calpain 8	ACCGGCTGCCGACCAGAGAT	AGGCCGAGTTTGCCACTGCC	1315
Dr.11010	mhc1uea	major histocompatibility complex class I UEA gene	TTACTGGCGCACATCCGGTC	TCCCAGACACCTGTGATCCCCA	968
Dr.77849	dgki	similar to diacylglycerol kinase, iota	AGGGAGGCCCCAGAGATGCG	ACTCGGCCGTGGCAAACCTG	1160
Dr.117215	ifit5	similar to Interferon-induced protein with tetratricopeptide repeats 5 (IFIT-5)	TGCACGAGCGCAGTGCTCAA	TCGCGAGCCTCATCTACCTCCA	795
Dr.134371	plscr2	similar to phospholipid scramblase 2	CATTTAGAGTAATAACTGCCGGATT	TTATATTAAACATTATGAGCACTGGCC	1331
Dr.7340	slc16a9a	solute carrier family 16 (monocarboxylic acid transporters), member 9a	GCATGTGCTGGGCCAATGCG	CCAGCAAGGCAGTGCAGCCA	882
Dr.89035	tmem88a	transmembrane protein 88a	GCCTGAGGAGATACTACAGGTGG	ACAGGGGTTTATCCAGTAAAAAGC	1057
Dr.100033	rasa4	ras p21 protein activator 4-like	AGGATCGCAACGGGGCCTCT	GCAAACGCACCATCCACGGC	1128
Dr.96217	samd10	similar to sterile alpha motif domain containing 10	GACACCCGTGGGCATGGCAG	TGCCGGGAAGTCGAGAGAGC	628
Dr.114623	cald1	caldesmon 1	TGATTTCGAGCGCCGCAGGG	GCGAATGCCGTCCGTCACCA	1264
Dr.91020	sept5b	septin 5b	GGGAAAGCGGCCGGGATGAC	CGGTCCTGCTGCTTCGGCTC	716
Dr.119058	zgc:171494	zgc:171494	GCAGTGCCACTCGCTCAGGC	GCGGAGGATGAGGGAGGCCC	795
Dr.84654	ankdd1a	ankyrin repeat and death domain containing 1A	AGGCGCTGCGTTTGCTGCTA	TCACGCCGTGCAGCCAGATG	1152
Dr.91634	sh3bp4	novel protein similar to vertebrate SH3-domain binding protein 4	CTTGGCAAAGTGGCCCGCCT	GTCCTAGGTGCATGTGGGTCTTG	1244
Dr.82145	myof	similar to fer-1-like 3, myoferlin	GGTTCCGTCCTGTTCCTCA	CTGCTGGCAAATAATCAAATCC	1493
Dr.84960	grtp1b	growth hormone regulated tbc protein 1b	GGCACTGGAAAAATGGAAAA	TCGCAGATTTCTGGGAGACT	716
Dr.85673	tagap	t-cell activation GTPase activating protein	TGCACAGCAGCCGATTGGGG	GGGCTCAGAGCTTCGTCGGC	976
Dr.124255	plc-l2	similar to Inactive phospholipase c-like protein 2	CAAACCGACGAGGTGGGGGC	GTGGCAGGAGAGGCGAAGCG	696
Dr.80073	fhl3	four and a half lim domains 3	TTGAATGAAACTTTGTTCGAAAAG	TAATTAAGAATGCAAATTAGGCAACTT	2351
Dr.133138	irf9	interferon regulatory factor 9	CGACTGATACTGCACAGGACCG	GCTGGGTTGGCGTGCCTGAT	1091
Dr.18530	FAM166B	family with sequence similarity 166, member B	TCAAAACGGTCTGCGGCCACT	GCAGAGATGCCGGACCTGCC	723
Dr.5660	crip2	cysteine-rich protein 2.	GCAGGAAGCCACGCAGAGCA	GTCACAAACACCCTTGTTCCCATGT	1104
Dr.135601	zcchc4	zinc finger, CCHC domain containing 4	AGGACGTCACAGTTCAGCGGC	ACACCAGGCCGTTCGCGAGG	1284
Dr.77065	hmha1	histocompatibility (minor) ha-1	GATGTGAATCCCCTCATGTACG	GATCCTCTGTAAACCCTTGGAG	1286
Dr.47691	ankrd58	ankyrin repeat domain-containing protein 58-like	GAGGGGAACTGCAACGGGGC	ACCTCCACTGCCCCTCAGGT	717
Dr.92393	ccdc135	similar to Coiled-coil domain-containing protein 135	TGGTGCTCTCGGGAAGCCGT	TCGGGCCTGGAAAGGAGCCA	1340
Dr.83578	tmem151b	similar to Transmembrane protein tmem151B	AGAAACTGTTTGGCTTTGAACATGGCA	CCTGTGTCAATCCCATGCCCCC	649
Dr.81141	si:ch211-132b12.7	hypothetical protein LOC564531	TGCTGAAGCAGCCTGGGCAGT	AGGAGATGGGGGCGCAACCT	1049
Dr.78875	sept9b	septin 9b	ACACCTGTGGCACGGAACGA	GGGTGATCGGTCCAACGCTGA	1270
Dr.83297	aff3	af4/fmr2 family, member 3; laf	TTCACACACAAGCCTGAAGC	GCTCTTTAGTCTCATAGCGTATCTTAT	2001
Dr.90997	tmem179	transmembrane protein 179	GGCCGTCGATAATTTTCTCTT	CAGAATTTATATGTCACGTCTGAGTG	1076
Dr.34190	si:ch211-250g4.3	si:ch211-250g4.3	AGAAGGAGGAACAGCCTAGAAAA	TTCCACCTCCCTGTGCTC	3324
Dr.107097	acsbg2	acyl-CoA synthetase bubblegum family member 2	AAAGCCGCCATCATTTTG	CTGAGCTTCGTCTTGCAGC	1676
Dr.87964	arhgap27	similar to Rho GTPase-activating protein 27	AAAATCTCCATTGCCTGCAG	CTTTCATAATGTTAAAAACATGTTGAT	1801
Bold have vascular expression at time examined (24 hpf)
