# Supplementary material for: Identification of Vascular and Hematopoietic Genes Downstream of etsrp by Deep Sequencing in Zebrafish
Source: PLoS One. 2012 Mar 16;7(3):e31658. doi: 10.1371/journal.pone.0031658 (PMC3306315; doi:10.1371/journal.pone.0031658)
Supplement: Table S6 — Primers used to test downregulated gene set following etsrp overexpression by qPCR. (XLS) [file pone.0031658.s007.xls]

## Sheet: Sheet1
Table S6: Primers used to test downregulated gene set following etsrp overexpression by qPCR
Unigene ID	Gene Symbol	Gene Description	Forward primer	Reverse primer	Product Size (bp)
Dr.81131	dpf3	D4, zinc and double PHD fingers, family 3	AGCGCTCGGGGACCAGTTCT	ACGCTGCGCTCTGCACACAA	81
Dr.36017	myoD	myogenic differentiation 1	GCCCAAAGTGGAGATTCTGA	GCCCATAAAATCCATCATGC	169
Dr.152568	fez2d	FEZ family zinc finger 2	CGGCTGCACCCAAGTCCCTG	CCTTCGGATCGCTCCTCCGC	94
Dr.133216	sox32	SRY-box containing gene 32	AGTCCCGAAGCGAAAGCGCC	CGGGTTTAGCTGCGCAAGGC	105
Dr.81305	bon	similar to bonnie and clyde	TAGGGCCTGTGACTGTGTGAGC	ACTCTGTCCAGGAGGGCCAAG	80
Dr.75761	rx1	retinal homeobox gene 1	TCCTTCAACCGCCCGTCCAT	GATAGAGGCGAGGGCAGCCA	86
Dr.117206	ctsl1b	similar to cathepsin L, 1 b	GCGTTGCGACAAAGGCCAGC	TGCAGAGAAGGCTCCAGTGACCT	57
Dr.78792	nkx2.1b	NK2 homeobox 1b	ACTGACCAGCACACCTCGCA	GAACCGCCGCTCAAGCTCAT	76
Dr.78408	fli1a	friend leukemia integration 1a	CCGAGGTCCTGCTCTCACAT	GGGACTGGTCAGCGTGAGAT	87
Dr.35143	b-actin	beta1-actin	TGTTTTCCCCTCCATTGTTG	ACATACATGGCAGGGGTGTT	315
