# Supplementary material for: Identification of Vascular and Hematopoietic Genes Downstream of etsrp by Deep Sequencing in Zebrafish
Source: PLoS One. 2012 Mar 16;7(3):e31658. doi: 10.1371/journal.pone.0031658 (PMC3306315; doi:10.1371/journal.pone.0031658)
Supplement: Table S7 — Complete etsrp mRNA-seq dataset (induced greater than or equal to 1.9 fold by etsrp overexpression). (XLS) [file pone.0031658.s008.xls]

## Sheet: Sheet1
Table S7: Complete etsrp mRNA-seq dataset (induced greater than or equal to 1.9 fold by etsrp overexpression)
Unigene ID	OE reads	Con Reads	p-value	Fold Change	Gene ID	Gene Description
Dr.24158	223	0	7.7e-53	1920.81	srgn	Serglycin
Dr.153782	112	0	4.5e-26	1899.93	LOC100151241	Similar to LOC559821 protein
Dr.83594	75	0	5.1e-17	917.38	crabp1a	Cellular retinoic acid binding protein 1a
Dr.118567	56	0	9.9e-13	740.5		Transcribed locus, weakly similar to XP_001332649.1 PREDICTED: similar to prostate stem cell antigen precursor-like [Danio rerio]
Dr.141228	26	0	1.1e-05	452.82	LOC558783	Similar to cell death activator CIDE-A
Dr.149118	93	0	1.9e-21	441.49	LOC798186	Similar to Cdc42 GTPase-activating protein
Dr.151699	16	0	0.0017	329.33		Transcribed locus
Dr.118570	833	2	1.8e-196	315.3	LOC561493	Similar to Src homology 2 domain containing E
Dr.40434	28	0	3.5e-06	300.42	ms4a17a.11	Membrane-spanning 4-domains, subfamily A, member 17A.11
Dr.80407	11	0	0.025	282.49		Transcribed locus
Dr.19589	18	0	0.00057	260.02		Transcribed locus, moderately similar to NP_877959.2 TAFA2 protein [Mus musculus]
Dr.126663	13	0	0.0084	257.54		Transcribed locus
Dr.133475	45	0	3.6e-10	254.84	LOC100151130	Similar to Rasip1 protein
Dr.115354	19	0	0.00033	254.27		Transcribed locus, strongly similar to NP_998128.1 DIP2 disco-interacting protein 2 homolog B [Danio rerio]
Dr.37870	32	0	3.8e-07	231.58	ckmb	Creatine kinase, muscle b
Dr.92232	13	0	0.0084	231.5	efcab2	EF-hand calcium binding domain 2
Dr.84343	43	0	1.1e-09	225.88	zgc:153721	Zgc:153721
Dr.85502	87	0	4e-20	225.67	mrc1	Mannose receptor C1-like protein
Dr.154004	14	0	0.0049	222.84		Transcribed locus
Dr.117579	10	0	0.042	219.25		Transcribed locus, weakly similar to XP_001919893.1 PREDICTED: similar to pol polyprotein [Danio rerio]
Dr.47591	4339	15	0	218.98	etv2	Ets variant gene 2
Dr.110840	14	0	0.0049	217.23	LOC100006361	Similar to preprogalanin 1B
Dr.103328	25	0	2e-05	198.68	zgc:162298	Zgc:162298
Dr.142539	15	0	0.0028	194.41		Transcribed locus, moderately similar to XP_418909.1 PREDICTED: similar to succinic semialdehyde dehydrogenase [Gallus gallus]
Dr.86665	38	0	2.1e-08	180.63	nhlh2	Nescient helix loop helix 2
Dr.55528	13	0	0.0084	180.51		Transcribed locus, weakly similar to XP_001922528.1 PREDICTED: similar to transposase domain-containing protein [Danio rerio]
Dr.28772	15	0	0.0028	176.29		Transcribed locus
Dr.114377	15	0	0.0028	175.73	zgc:173594	Zgc:173594
Dr.110713	37	0	3.8e-08	165.39	LOC100149611	Similar to LOC495463 protein
Dr.84866	17	0	0.00096	159.43	LOC100005159	Similar to hemicentin 1
Dr.151955	10	0	0.042	157.14		Transcribed locus, strongly similar to NP_991168.1 HSPC049 protein-like [Danio rerio]
Dr.111220	20	0	0.00019	151.35	gpr183	G protein-coupled receptor 183
Dr.113631	11	0	0.025	136.05	LOC568486	Similar to regulating synaptic membrane exocytosis 1
Dr.82184	27	0	6.2e-06	123.37	LOC569386	Platelet endothelial cell adhesion molecule-like
Dr.152176	10	0	0.042	115.44		Transcribed locus, weakly similar to XP_001344258.2 PREDICTED: similar to Uromodulin precursor (Tamm-Horsfall urinary glycoprotein) (THP) [Danio rerio]
Dr.124732	12	0	0.014	113.88	LOC100148619	Similar to myelin associated glycoprotein
Dr.152900	14	0	0.0049	110.08	LOC572378	Similar to transforming growth factor-b type II receptor
Dr.142587	23	0	6.5e-05	104.88	csf3r	Colony stimulating factor 3 receptor (granulocyte)
Dr.100658	15	0	0.0028	104.14	LOC100004843	Hypothetical LOC100004843
Dr.149641	14	0	0.0049	103.13	LOC558126	Similar to hCG2040171
Dr.151919	13	0	0.0084	102.94	si:ch211-10e8.4	Si:ch211-10e8.4
Dr.81739	42	0	2e-09	101.47	kcnh2	Potassium voltage-gated channel, subfamily H (eag-related), member 2
Dr.78041	251	2	7.6e-56	95.01	xirp2a	Xin actin-binding repeat containing 2a
Dr.118849	16	0	0.0017	91.36	zgc:63958	Zgc:63958
Dr.102595	15	0	0.0028	86.4	LOC568153	Similar to Chemokine receptor-like 1 (G-protein coupled receptor DEZ) (G-protein coupled receptor ChemR23)
Dr.115871	11	0	0.025	84.98	LOC569038	Similar to cholecystokinin A receptor
Dr.83127	12	0	0.014	79.48	LOC100001838	Similar to LOC100001772 protein
Dr.95307	13	0	0.0084	77.58	LOC568661	Similar to Uncharacterized protein C20orf160
Dr.80873	11	0	0.025	77.58	LOC100149123	Similar to Uncharacterized protein C1orf222 homolog
Dr.135638	11	0	0.025	75.61	LOC556181	Similar to solute carrier family 1 (glial high affinity glutamate transporter), member 3
Dr.81296	11	0	0.025	75.1	mitfa	Microphthalmia-associated transcription factor a
Dr.118433	11	0	0.025	65.16	cd4-4	Cd4-4 protein
Dr.10015	10	0	0.042	60.46	tmprss13b	Transmembrane protease, serine 13b
Dr.93016	68	1	5.4e-14	51.48	adam12	A disintegrin and metalloproteinase domain 12 (meltrin alpha)
Dr.134501	12	0	0.014	51.4	zgc:92261	Zgc:92261
Dr.91332	201	3	1.8e-42	50.72	zgc:162245	Zgc:162245
Dr.89765	529	8	5.7e-113	50.06	zgc:103467	Zgc:103467
Dr.119320	55	1	5.3e-11	41.64	LOC559579	Similar to Gamma-aminobutyric acid type B receptor subunit 1 precursor (GABA-B receptor 1) (GABA-B-R1) (Gb1)
Dr.134005	11	0	0.025	39.57	LOC799879	Hypothetical LOC799879
Dr.115399	12	0	0.014	38.44	zgc:153573	Zgc:153573
Dr.84022	13	0	0.0084	37.93	LOC565345	Similar to myosin IF
Dr.107226	50	1	5e-10	37.85	sc:d0254	Sc:d0254
Dr.66932	50	1	5e-10	37.85	LOC792671	Similar to BAZF
Dr.30302	50	1	5e-10	37.85	hlx1	H2.0-like homeo box 1 (Drosophila)
Dr.78408	298	6	3e-61	37.6	fli1a	Friend leukemia integration 1a
Dr.80438	11	0	0.025	37.29	vil1l	Villin 1 like
Dr.152932	245	5	5.6e-50	37.09	LOC561285	Plexin A2
Dr.72879	17	0	0.00096	36.95	shank3	SH3 and multiple ankyrin repeat domains protein 3
Dr.86352	48	1	1.5e-09	36.34	zgc:113016	Zgc:113016
Dr.141471	239	5	9.9e-49	36.19	LOC100151562	Similar to FYVE, RhoGEF and PH domain containing 5
Dr.76040	10	0	0.042	33.02	nexn	Nexilin (F actin binding protein)
Dr.36543	1163	27	4.9e-237	32.61	aqp8a	Aquaporin 8a
Dr.83871	43	1	2.6e-08	32.55	rasgrp3	RAS guanyl releasing protein 3 (calcium and DAG-regulated)
Dr.75719	85	2	1.3e-16	32.17	iclp2	Invariant chain-like protein 2
Dr.130188	79	2	1.9e-15	29.9		Transcribed locus, strongly similar to XP_689987.3 PREDICTED: similar to Src homology 2 domain containing E [Danio rerio]
Dr.88587	186	5	1.9e-36	28.16	rgl2	Ral guanine nucleotide dissociation stimulator-like 2
Dr.88868	35	1	1.2e-06	26.5	LOC572052	Similar to membrane guanylyl cyclase
Dr.124782	34	1	2.1e-06	25.74		Transcribed locus
Dr.7957	67	2	9.7e-13	25.36	psmb8	Proteasome (prosome, macropain) subunit, beta type, 8
Dr.87642	96	3	3.9e-18	24.22	rps6ka3b	Ribosomal protein S6 kinase, polypeptide 3b
Dr.74181	126	4	8.5e-24	23.85	si:dkeyp-38g6.2	Si:dkeyp-38g6.2
Dr.76656	31	1	1.1e-05	23.47	capn8	Calpain 8
Dr.11010	115	4	2.4e-21	21.76	mhc1uea	Major histocompatibility complex class I UEA gene
Dr.89996	57	2	1.5e-10	21.58	egfl7	EGF-like-domain, multiple 7
Dr.79866	802	29	7e-151	20.94	yrk	Yes-related kinase
Dr.119943	27	1	5.6e-05	20.44	zgc:73142	Zgc:73142
Dr.103153	2093	79	0	20.06	plxnd1	Plexin D1
Dr.120883	13	0	0.0084	19.48	LOC557591	Similar to rCG47301
Dr.118013	101	4	3.5e-18	19.11	cdh5	Cadherin 5
Dr.79835	50	2	7.2e-09	18.93	cdh5	Cadherin 5
Dr.99428	150	6	4.6e-27	18.93	mef2cb	Myocyte enhancer factor 2cb
Dr.82623	49	2	1.3e-08	18.55	uts1	Urotensin 1
Dr.89271	24	1	0.00026	18.17	LOC100004180	Hypothetical LOC100004180
Dr.84574	48	2	2.3e-08	18.17	pcdh2ac	Protocadherin 2 alpha c
Dr.77849	23	1	0.00044	17.41	LOC571856	Similar to diacylglycerol kinase, iota
Dr.153330	22	1	0.00073	16.65		Transcribed locus, strongly similar to NP_955981.1 transaldolase 1 isoform 1 [Danio rerio]
Dr.80968	43	2	1.8e-07	16.28	fli1b	Friend leukemia integration 1b
Dr.131725	21	1	0.0012	15.9		Transcribed locus
Dr.80981	21	1	0.0012	15.9	LOC100005957	Similar to interferon-inducible protein Gig2
Dr.33261	41	2	5.3e-07	15.52	mhc1ufa	Major histocompatibility complex class I UFA gene
Dr.141831	40	2	9.1e-07	15.14		Transcribed locus, weakly similar to XP_692132.2 PREDICTED: hypothetical protein [Danio rerio]
Dr.79764	20	1	0.0021	15.14	LOC559566	Similar to kelch-like 4
Dr.117215	20	1	0.0021	15.14	LOC567504	Similar to Interferon-induced protein with tetratricopeptide repeats 5 (IFIT-5) (Retinoic acid- and interferon-inducible 58 kDa protein)
Dr.77989	98	5	1.2e-16	14.84	dusp5	Dual specificity phosphatase 5
Dr.78058	39	2	1.6e-06	14.76	myh11	Myosin, heavy polypeptide 11, smooth muscle
Dr.105697	19	1	0.0034	14.38	epha4b	Eph receptor A4b
Dr.130437	19	1	0.0034	14.38	LOC100148736	Similar to IQ motif and Sec7 domain-containing protein 1
Dr.113768	18	1	0.0057	13.63		Transcribed locus
Dr.129088	18	1	0.0057	13.63		Transcribed locus
Dr.33789	34	2	1.3e-05	12.87	tnc	Tenascin C
Dr.104374	34	2	1.3e-05	12.87	DKEY-195L9.1	Similar to coiled-coil domain containing 147
Dr.76027	33	2	2.1e-05	12.49	zgc:77517	Zgc:77517
Dr.75812	49	3	6.9e-08	12.36	tal1	T-cell acute lymphocytic leukemia 1
Dr.105584	32	2	3.4e-05	12.11		Transcribed locus
Dr.91965	79	5	1.2e-12	11.96	zgc:153409	Zgc:153409
Dr.86490	31	2	5.7e-05	11.73	zgc:172321	Zgc:172321
Dr.121186	31	2	5.7e-05	11.73		Transcribed locus
Dr.128178	15	1	0.015	11.36		Transcribed locus
Dr.78476	14	1	0.024	10.6	zgc:136895	Zgc:136895
Dr.110067	14	1	0.024	10.6	LOC796178	Hypothetical LOC796178
Dr.27696	14	1	0.024	10.6	LOC565311	Similar to GTPase, IMAP family member 8
Dr.149975	14	1	0.024	10.6	LOC100000544	Similar to prostaglandin E receptor 3, subtype EP3
Dr.134371	308	22	1.5e-47	10.6	CH211-71M22.1	Novel protein similar to vertebrate phosopholipid scramblase family
Dr.78298	14	1	0.024	10.6	si:ch211-197n10.4	Si:ch211-197n10.4
Dr.140974	14	1	0.024	10.6	LOC100150510	Similar to kinesin family member 21A
Dr.74964	14	1	0.024	10.6	LOC568196	Similar to progestin and adipoQ receptor family member IV
Dr.150381	41	3	2.7e-06	10.35		Transcribed locus, strongly similar to NP_998296.1 mitochondrial malate dehydrogenase [Danio rerio]
Dr.92322	27	2	0.00044	10.22	LOC799591	Similar to synaptotagmin binding, cytoplasmic RNA interacting protein, like
Dr.85164	27	2	0.00044	10.22	bmp6	Bone morphogenetic protein 6
Dr.116415	13	1	0.037	9.84	zgc:171792	Zgc:171792
Dr.127058	13	1	0.037	9.84		Transcribed locus
Dr.83557	13	1	0.037	9.84	LOC560944	Similar to phosphofructokinase, platelet
Dr.84702	13	1	0.037	9.84	kctd12.2	Potassium channel tetramerisation domain containing 12.2
Dr.114446	13	1	0.037	9.84	LOC796844	Similar to MGC131265 protein
Dr.92029	13	1	0.037	9.84		Transcribed locus
Dr.154881	13	1	0.037	9.84		Transcribed locus
Dr.151323	26	2	0.00072	9.84	LOC100150795	Similar to acid phosphatase 1
Dr.78014	13	1	0.037	9.84		Transcribed locus
Dr.150623	26	2	0.00072	9.84	f10	Coagulation factor X
Dr.266	26	2	0.00072	9.84	mef2a	Myocyte enhancer factor 2a
Dr.41318	51	4	2.1e-07	9.65	cebp1	CCAAT/enhancer binding protein (C/EBP) 1
Dr.7340	160	13	2.1e-23	9.32	slc16a9a	Solute carrier family 16 (monocarboxylic acid transporters), member 9a
Dr.89035	109	9	7.2e-16	9.17	tmem88a	Transmembrane protein 88 a
Dr.150906	24	2	0.0012	9.08		Transcribed locus
Dr.23613	34	3	8.8e-05	8.58	zgc:77033	Zgc:77033
Dr.74706	66	6	4.8e-09	8.33		Transcribed locus, moderately similar to NP_001008585.1 solute carrier family 43, member 2 [Danio rerio]
Dr.125869	22	2	0.003	8.33		Transcribed locus, strongly similar to NP_001001839.1 v-rel reticuloendotheliosis viral oncogene homolog A [Danio rerio]
Dr.15375	22	2	0.003	8.33		Transcribed locus
Dr.80885	33	3	0.00015	8.33		Transcribed locus
Dr.77156	21	2	0.0047	7.95	zgc:171538	Zgc:171538
Dr.31448	1090	105	1e-149	7.86	mdka	Midkine-related growth factor
Dr.75094	269	26	1.6e-36	7.83	kdrl	Kinase insert domain receptor like
Dr.100033	31	3	0.00023	7.82	DKEY-93F15.3	RAS p21 protein activator 4-like
Dr.149097	20	2	0.0075	7.57	chrnb2	Cholinergic receptor, nicotinic, beta 2 (neuronal)
Dr.86928	39	4	2.8e-05	7.38	mmp23al	Matrix metallopeptidase 23a, like
Dr.86832	29	3	0.00058	7.32	grap	GRB2-related adaptor protein
Dr.96217	19	2	0.012	7.19	LOC100147927	Similar to sterile alpha motif domain containing 10
Dr.120851	19	2	0.012	7.19		Transcribed locus, strongly similar to XP_692928.1 PREDICTED: similar to Histone H1.5 (H1 VAR.5) (H1b) [Danio rerio]
Dr.129723	28	3	0.00093	7.07		Transcribed locus
Dr.86752	28	3	0.00093	7.07	nr6a1b	Nuclear receptor subfamily 6, group A, member 1b
Dr.111139	83	9	1.3e-10	6.98		Transcribed locus, weakly similar to NP_004416.2 extracellular matrix protein 1 isoform 1 precursor [Homo sapiens]
Dr.88059	18	2	0.018	6.81	CH211-158B22.1	P21-activated kinase 6
Dr.151490	27	3	0.0015	6.81	zgc:85946	Zgc:85946
Dr.92672	18	2	0.018	6.81	zgc:152698	Zgc:152698
Dr.114623	179	20	1.6e-22	6.78	zgc:171553	Zgc:171553
Dr.94106	124	14	1.5e-15	6.71	LOC556241	Similar to very large inducible GTPase 1
Dr.77247	44	5	1.3e-05	6.66		Transcribed locus
Dr.142481	44	5	1.3e-05	6.66		Transcribed locus, strongly similar to NP_956229.1 capping protein (actin filament) muscle Z-line, beta [Danio rerio]
Dr.91020	44	5	1.3e-05	6.66	sept5b	Septin 5b
Dr.87308	43	5	2.1e-05	6.51	LOC571256	Similar to Wiskott-Aldrich syndrome
Dr.42128	249	29	1.1e-30	6.5	DKEY-87L9.2	Novel collagen protein
Dr.119058	17	2	0.028	6.43	zgc:171494	Zgc:171494
Dr.134069	17	2	0.028	6.43	si:dkey-77b17.2	Si:dkey-77b17.2
Dr.115779	17	2	0.028	6.43	LOC556579	Similar to Serine/threonine-protein kinase Pim-3
Dr.85632	51	6	2.5e-06	6.43	zgc:112332	Zgc:112332
Dr.84654	76	9	2.5e-09	6.39	zgc:162892	Zgc:162892
Dr.3267	135	16	2.2e-16	6.39	cldnh	Claudin h
Dr.80363	50	6	4e-06	6.31	clec14a	C-type lectin domain family 14, member A
Dr.89227	25	3	0.0036	6.31	ppm1e	Protein phosphatase 1E (PP2C domain containing)
Dr.10326	24	3	0.0057	6.06	junb	Jun B proto-oncogene
Dr.153424	16	2	0.044	6.06		Transcribed locus
Dr.105952	16	2	0.044	6.06	zgc:103762	Zgc:103762
Dr.51620	16	2	0.044	6.06	npb	Neuropeptide B
Dr.115840	24	3	0.0057	6.06	LOC100001465	Similar to NOD-like receptor C
Dr.149533	16	2	0.044	6.06	LOC100006588	Similar to glutamate decarboxylase 1
Dr.117443	32	4	0.00071	6.06	bag2	BCL2-associated athanogene 2
Dr.83743	16	2	0.044	6.06	zgc:171601	Zgc:171601
Dr.151971	16	2	0.044	6.06	sox7	SRY-box containing gene 7
Dr.114248	16	2	0.044	6.06	LOC100003012	Similar to Dehydrogenase/reductase SDR family member 7B
Dr.134918	16	2	0.044	6.06		Transcribed locus, weakly similar to NP_573518.1 hook homolog 2 [Mus musculus]
Dr.68750	16	2	0.044	6.06		Transcribed locus
Dr.118698	24	3	0.0057	6.06	zgc:152865	Zgc:152865
Dr.91634	55	7	2e-06	5.95	DKEY-57B6.3	Novel protein similar to vertebrate SH3-domain binding protein 4 (SH3BP4)
Dr.89462	86	11	5.5e-10	5.92	trpn1	Transient receptor potential cation channel, subfamily N, member 1
Dr.28975	234	30	3.5e-27	5.9	zgc:110293	Zgc:110293
Dr.111499	155	20	7e-18	5.87	LOC100004351	Similar to SLP-76
Dr.33995	23	3	0.009	5.8	obscn	Obscurin, cytoskeletal calmodulin and titin-interacting RhoGEF
Dr.88562	23	3	0.009	5.8	wnt10b	Wingless-type MMTV integration site family, member 10b
Dr.121604	38	5	0.00022	5.75		Transcribed locus
Dr.114886	53	7	5e-06	5.73	LOC556018	Similar to Probable phospholipid-transporting ATPase ID (ATPase class I type 8B member 2)
Dr.151504	30	4	0.0018	5.68	DKEYP-87A12.1	Novel protein with a Mitochondrial ribosomal protein L51 / S25 / CI-B8 domain
Dr.82145	284	38	4.1e-32	5.66	LOC559066	Similar to fer-1-like 3, myoferlin (C. elegans)
Dr.86133	52	7	8e-06	5.62	mpp2b	Membrane protein, palmitoylated 2b (MAGUK p55 subfamily member 2b)
Dr.79463	22	3	0.014	5.55	enpep	Glutamyl aminopeptidase
Dr.74559	22	3	0.014	5.55	scarf1	Scavenger receptor class F, member 1
Dr.84960	22	3	0.014	5.55	grtp1b	Growth hormone regulated TBC protein 1b
Dr.135741	44	6	4.2e-05	5.55		Transcribed locus, strongly similar to NP_524352.1 histone H4 replacement, isoform C [Drosophila melanogaster]
Dr.85673	29	4	0.0028	5.49	tagap	T-cell activation GTPase activating protein
Dr.75958	129	18	3.7e-14	5.43	sc:d0823	Sc:d0823
Dr.151906	42	6	0.0001	5.3	timm10	Translocase of inner mitochondrial membrane 10 homolog (yeast)
Dr.89412	21	3	0.014	5.3	si:dkey-21h14.7	Si:dkey-21h14.7
Dr.110711	21	3	0.014	5.3	LOC558937	Similar to DEAD/H (Asp-Glu-Ala-Asp/His) box polypeptide 32
Dr.111642	28	4	0.0027	5.3	LOC799922	Similar to Ral GEF with PH domain and SH3 binding motif 1
Dr.124255	48	7	2.9e-05	5.19	LOC572445	Similar to Inactive phospholipase C-like protein 2 (PLC-L2) (PLC-L(2)) (Phospholipase C-L2) (Phospholipase C epsilon 2)
Dr.77371	48	7	2.9e-05	5.19	LOC797252	Similar to EMI domain-containing protein 1 precursor (Protein Emu1) (Emilin and multimerin domain-containing protein 1)
Dr.115367	34	5	0.0008	5.15	LOC558241	Similar to FYVE, RhoGEF and PH domain containing 5
Dr.83523	34	5	0.0008	5.15	zgc:153736	Zgc:153736
Dr.97628	34	5	0.0008	5.15		Transcribed locus
Dr.86172	27	4	0.0041	5.11	LOC793756	Similar to Glutamate receptor delta-1 subunit precursor (GluR delta-1)
Dr.146259	27	4	0.0041	5.11		Transcribed locus, weakly similar to XP_001190390.1 PREDICTED: hypothetical protein [Strongylocentrotus purpuratus]
Dr.29092	27	4	0.0041	5.11	pls1	Plastin 1 (I isoform)
Dr.87001	148	22	1.6e-15	5.09	zgc:103419	Zgc:103419
Dr.150612	422	63	2.7e-44	5.07	hmha1	Histocompatibility (minor) HA-1
Dr.80073	354	53	5.4e-37	5.06	fhl3	Four and a half LIM domains 3
Dr.65465	20	3	0.021	5.05	LOC570622	Similar to guanylate binding protein 1, interferon-inducible, 67kDa
Dr.136	20	3	0.021	5.05	dlx2b	Distal-less homeobox gene 2b
Dr.15514	20	3	0.021	5.05	LOC564076	Similar to unc-13 homolog D
Dr.146838	20	3	0.021	5.05	LOC100151590	Similar to Transmembrane and TPR repeat-containing protein 3
Dr.124666	20	3	0.021	5.05		Transcribed locus
Dr.81482	46	7	7e-05	4.97	zgc:154055	Zgc:154055
Dr.105933	92	14	1.3e-09	4.97		Transcribed locus
Dr.45379	326	50	1.4e-33	4.94		Transcribed locus, weakly similar to NP_001020352.1 hypothetical protein LOC574002 [Danio rerio]
Dr.88100	26	4	0.0062	4.92	si:dkey-240a12.1	Si:dkey-240a12.1
Dr.85193	52	8	2.1e-05	4.92	slc10a4	Solute carrier family 10 (sodium/bile acid cotransporter family), member 4
Dr.133138	116	18	9.4e-12	4.88	irf9	Interferon regulatory factor 9
Dr.75668	45	7	0.00011	4.87	cldn1	Claudin 1
Dr.88332	32	5	0.0019	4.84	LOC797246	Similar to transcription factor Sox18
Dr.32972	32	5	0.0019	4.84	hsd3b7	Hydroxy-delta-5-steroid dehydrogenase, 3 beta- and steroid delta-isomerase
Dr.98618	19	3	0.031	4.79		Transcribed locus
Dr.132145	19	3	0.031	4.79	LOC100149621	Similar to NDT80/PhoG like DNA-binding domain-containing protein
Dr.154661	38	6	0.00056	4.79	LOC100148629	Similar to Slc9a3r2 protein
Dr.115059	19	3	0.031	4.79	LOC798051	Similar to ankyrin repeat domain 32
Dr.128497	38	6	0.00056	4.79		Transcribed locus, moderately similar to NP_932764.1 ArfGAP with RhoGAP domain, ankyrin repeat and PH domain 1 isoform 2 [Mus musculus]
Dr.112734	38	6	0.00056	4.79		Transcribed locus
Dr.74230	19	3	0.031	4.79	zgc:154065	Zgc:154065
Dr.124381	19	3	0.031	4.79	LOC798536	Similar to Rhpn1 protein
Dr.95819	50	8	5.1e-05	4.73	LOC799859	Similar to dystrobrevin binding protein 1
Dr.19533	25	4	0.0095	4.73	nrxn1a	Neurexin 1a
Dr.83306	393	63	4e-39	4.72	mcam	Melanoma cell adhesion molecule
Dr.92160	99	16	6.7e-10	4.68	zgc:158866	Zgc:158866
Dr.126984	61	10	4.2e-06	4.62		Transcribed locus, moderately similar to NP_001012059.1 mucolipin 3 [Rattus norvegicus]
Dr.93177	79	13	1.1e-07	4.6	nod2	Nucleotide-binding oligomerization domain containing 2
Dr.153674	48	8	7.7e-05	4.54	LOC794228	Similar to pol polyprotein
Dr.16758	48	8	7.7e-05	4.54	si:ch211-209p5.2	Si:ch211-209p5.2
Dr.91093	24	4	0.014	4.54	DKEY-188I13.10	Novel protein with a Interferon-induced 6-16 family domain
Dr.78092	30	5	0.0043	4.54	myom1a	Myomesin 1a (skelemin)
Dr.126978	36	6	0.0013	4.54		Transcribed locus
Dr.150849	24	4	0.014	4.54	zgc:158673	Zgc:158673
Dr.88347	24	4	0.014	4.54	cldn15l	Claudin 15 like
Dr.151987	18	3	0.045	4.54	LOC799340	Hypothetical LOC799340
Dr.150094	47	8	0.00012	4.45		Transcribed locus, strongly similar to NP_524352.1 histone H4 replacement, isoform C [Drosophila melanogaster]
Dr.15667	47	8	0.00012	4.45	stat5.1	Signal transducer and activator of transcription 5.1
Dr.119909	35	6	0.002	4.42	serpine1	Serpin peptidase inhibitor, clade E (nexin, plasminogen activator inhibitor type 1), member 1
Dr.149655	35	6	0.002	4.42	LOC563403	Similar to rhomboid family 1
Dr.11214	151	26	3.3e-14	4.4	gnao1a	Guanine nucleotide binding protein (G protein), alpha activating activity polypeptide O, a
Dr.52827	58	10	1.5e-05	4.39	zfpm2b	Zinc finger protein, multitype 2b
Dr.80228	29	5	0.0065	4.39	LOC792676	Similar to N-myc-interactor (Nmi) (N-myc and STAT interactor)
Dr.114347	52	9	5.2e-05	4.37	cacng2	Calcium channel, voltage-dependent, gamma subunit 2
Dr.143355	703	122	7.9e-66	4.36	il6st	Interleukin 6 signal transducer
Dr.18530	46	8	0.00018	4.35	zgc:158652	Zgc:158652
Dr.5660	115	20	9.4e-11	4.35	crip2	Cysteine-rich protein 2
Dr.86929	68	12	2e-06	4.29	si:dkey-16k6.2	Si:dkey-16k6.2
Dr.107483	34	6	0.0031	4.29	sb:cb911	Sb:cb911
Dr.66971	34	6	0.0031	4.29	LOC569257	Similar to WD repeat domain 66
Dr.6315	62	11	7e-06	4.27	arhgef9	Cdc42 guanine nucleotide exchange factor (GEF) 9
Dr.89998	28	5	0.0099	4.24	zgc:172057	Zgc:172057
Dr.75385	67	12	3.1e-06	4.23	LOC563577	Similar to novel apoptosis-stimulating protein of p53
Dr.75792	39	7	0.00089	4.22	hoxd9a	Homeo box D9a
Dr.89869	39	7	0.00089	4.22	LOC570654	Similar to PPAR-alpha interacting complex protein 285
Dr.81270	61	11	1e-05	4.2	pax5	Paired box gene 5
Dr.92926	22	4	0.031	4.16	fgf18b	Fibroblast growth factor 18b
Dr.81656	22	4	0.031	4.16	LOC100147851	Similar to zinc finger protein 385
Dr.150210	22	4	0.031	4.16		Transcribed locus
Dr.67343	44	8	0.0004	4.16		Transcribed locus, moderately similar to XP_001332103.2 PREDICTED: similar to pol polyprotein [Danio rerio]
Dr.152838	44	8	0.0004	4.16		Transcribed locus, strongly similar to XP_001921176.1 PREDICTED: similar to gag-pro-pol polyprotein [Danio rerio]
Dr.88061	22	4	0.031	4.16		Transcribed locus
Dr.126347	27	5	0.015	4.09	LOC100148653	Similar to WD repeat domain, phosphoinositide interacting 1
Dr.117244	27	5	0.015	4.09	LOC799229	Similar to armadillo repeat containing 4
Dr.154350	27	5	0.015	4.09	LOC100150285	Similar to histone cluster 1, H2bb
Dr.22938	97	18	1.5e-08	4.08	LOC793794	Similar to LOC522795 protein
Dr.135601	32	6	0.0044	4.04	zgc:172248	Zgc:172248
Dr.87964	53	10	8.1e-05	4.01		Transcribed locus, weakly similar to XP_706757.1 PREDICTED: similar to PLAC8-like protein 1 isoform 2 [Danio rerio]
Dr.11428	297	56	1.1e-25	4.01	svil	Supervillin
Dr.76739	53	10	8.1e-05	4.01	tmem176l.4	Transmembrane protein 176l.4
Dr.77065	137	26	9.1e-12	3.99	hmha1	Histocompatibility (minor) HA-1
Dr.80091	21	4	0.045	3.97		Transcribed locus
Dr.15285	21	4	0.045	3.97	si:ch211-106g4.1	Si:ch211-106g4.1
Dr.104760	21	4	0.045	3.97	zgc:158869	Zgc:158869
Dr.77138	68	13	7.2e-06	3.96	cpa2	Carboxypeptidase A2 (pancreatic)
Dr.81045	26	5	0.015	3.94	lin7b	Lin-7 homolog B (C. elegans)
Dr.145425	26	5	0.015	3.94	zgc:158482	Zgc:158482
Dr.17548	88	17	1.9e-07	3.92	gbx2	Gastrulation brain homeo box 2
Dr.150689	466	90	1.8e-39	3.92	lad1	Ladinin
Dr.114492	31	6	0.0065	3.91	LOC100002581	Similar to cask-interacting protein 2
Dr.95162	36	7	0.0029	3.89	LOC561135	SPEG complex locus
Dr.22826	46	9	0.00041	3.87	hcn2	Hyperpolarization activated cyclic nucleotide-gated potassium channel 2
Dr.138484	75	15	3.1e-06	3.79		Transcribed locus
Dr.149684	25	5	0.021	3.79	LOC569128	Similar to coiled-coil domain containing 80
Dr.81923	75	15	3.1e-06	3.79		Transcribed locus
Dr.78258	25	5	0.021	3.79	LOC561356	Similar to LOC494988 protein
Dr.89286	35	7	0.0043	3.79		Transcribed locus, strongly similar to NP_001107132.1 Fanconi anemia M [Danio rerio]
Dr.151702	40	8	0.002	3.79		Transcribed locus, strongly similar to NP_001121746.1 hypothetical protein LOC797544 [Danio rerio]
Dr.47691	75	15	3.1e-06	3.79	LOC799521	Similar to Ankyrin repeat domain-containing protein 58
Dr.145326	30	6	0.0096	3.79		Transcribed locus, weakly similar to XP_001479898.1 PREDICTED: hypothetical protein LOC106618 isoform 2 [Mus musculus]
Dr.83902	25	5	0.021	3.79	LOC569402	Similar to transport-associated protein
Dr.85342	188	38	3.5e-15	3.75	CH211-95I5.2	Novel protein similar to vertebrate regulating synaptic membrane exocytosis protein family
Dr.20584	69	14	1e-05	3.73	wu:fk66d05	Wu:fk66d05
Dr.88154	192	39	1.4e-15	3.73	im:7136220	Im:7136220
Dr.88617	54	11	0.00018	3.72	hoxd3a	Homeo box D3a
Dr.117362	54	11	0.00018	3.72	LOC100000026	Similar to Aldh3a2 protein
Dr.20794	118	24	1.3e-09	3.72	pdxkl	Pyridoxal (pyridoxine, vitamin B6) kinase, like
Dr.27897	44	9	0.00088	3.7	zgc:110152	Zgc:110152
Dr.82186	34	7	0.0064	3.68	LOC566739	Similar to c-fps proto oncogene
Dr.106816	73	15	7.1e-06	3.68	si:dkey-6n6.2	Si:dkey-6n6.2
Dr.134039	34	7	0.0064	3.68	zgc:158700	Zgc:158700
Dr.76934	154	32	3.8e-12	3.64	wu:fb66f03	Wu:fb66f03
Dr.105194	24	5	0.03	3.63		Transcribed locus
Dr.108678	48	10	0.00058	3.63	lmx1b.1	LIM homeobox transcription factor 1, beta 1
Dr.108732	24	5	0.03	3.63		Transcribed locus, moderately similar to XP_001919773.1 PREDICTED: similar to PYRIN-containing APAF1-like protein 7 [Danio rerio]
Dr.92393	62	13	5.2e-05	3.61	LOC555782	Similar to Coiled-coil domain-containing protein 135 (Spermatogenesis-related gene in late stages of spermatogenesis cells protein) (SRG-L)
Dr.80811	57	12	0.00012	3.6	si:ch211-237l4.5	Si:ch211-237l4.5
Dr.76225	38	8	0.0029	3.6	alpi	Alkaline phosphatase, intestinal
Dr.123156	71	15	1e-05	3.58		Transcribed locus, strongly similar to XP_323906.1 hypothetical protein ( ubiquitin - chicken ) [Neurospora crassa OR74A]
Dr.80254	71	15	1e-05	3.58	LOC559017	Similar to Rho guanine nucleotide exchange factor 4
Dr.43419	33	7	0.0094	3.57	fbxl8	F-box and leucine-rich repeat protein 8
Dr.153715	47	10	0.00086	3.56	LOC100149952	Similar to receptor accessory protein 5
Dr.152242	47	10	0.00086	3.56	LOC100149735	Similar to Uncharacterized protein K02A2.6
Dr.145794	42	9	0.0019	3.53		Transcribed locus, weakly similar to XP_001373200.1 PREDICTED: hypothetical protein [Monodelphis domestica]
Dr.91799	28	6	0.02	3.53	wt1b	Wilms tumor 1b
Dr.89441	28	6	0.02	3.53	si:dkey-85k8.5	Si:dkey-85k8.5
Dr.104759	28	6	0.02	3.53		Transcribed locus
Dr.83578	42	9	0.0019	3.53	LOC793763	Similar to Transmembrane protein C6orf137
Dr.66415	121	26	2.7e-09	3.52	zgc:158405	Zgc:158405
Dr.127047	1968	425	4.1e-150	3.51		Transcribed locus
Dr.141138	622	135	6.8e-47	3.49		Transcribed locus, strongly similar to NP_571410.1 gastrulation specific protein [Danio rerio]
Dr.122275	23	5	0.043	3.48		Transcribed locus
Dr.115621	23	5	0.043	3.48		Transcribed locus, strongly similar to NP_778235.1 histone cluster 2, H2ab [Homo sapiens]
Dr.83471	197	43	1e-14	3.47	jph1b	Junctophilin 1b
Dr.81141	32	7	0.014	3.46	si:ch211-132b12.7	Si:ch211-132b12.7
Dr.127008	27	6	0.029	3.41		Transcribed locus, moderately similar to NP_001070917.1 ubiquitin specific peptidase 9 [Danio rerio]
Dr.75766	27	6	0.029	3.41	vsx2	Visual system homeobox 2
Dr.87662	81	18	4.2e-06	3.41	CH211-233H19.2	Hypothetical LOC565175
Dr.47162	184	41	1.8e-13	3.4	dao.1	D-amino-acid oxidase 1
Dr.135398	102	23	1.6e-07	3.36	cldnf	Claudin f
Dr.88440	62	14	0.00011	3.35	LOC558742	Similar to semaphorin 3D
Dr.86564	53	12	0.00053	3.34	negr1	Neuronal growth regulator 1
Dr.84030	44	10	0.0018	3.33	fosl1	FOS-like antigen 1
Dr.112277	83	19	4.1e-06	3.31	hist1h4l	Histone 1, H4, like
Dr.149134	61	14	0.00016	3.3	LOC795199	Similar to a disintegrin and metalloprotease domain 12
Dr.81174	100	23	3.3e-07	3.29	si:dkey-270i2.3	Si:dkey-270i2.3
Dr.117230	26	6	0.041	3.28	adam11	A disintegrin and metalloproteinase domain 11
Dr.119895	26	6	0.041	3.28	LOC566871	Similar to dynamin 1-like
Dr.52153	39	9	0.0057	3.28	si:ch211-278j3.3	Si:ch211-278j3.3
Dr.78875	78	18	1.3e-05	3.28	sept9b	Septin 9b
Dr.133525	117	27	2.7e-08	3.28	sema3fa	Semaphorin 3fa
Dr.131674	56	13	0.00035	3.26		Transcribed locus
Dr.79935	56	13	0.00035	3.26	si:zfos-452g4.1	Si:zfos-452g4.1
Dr.72082	30	7	0.019	3.24	LOC556551	Similar to shroom family member 2
Dr.86329	30	7	0.019	3.24	pld1a	Phospholipase D1a
Dr.132802	90	21	2.5e-06	3.24	zgc:109934	Zgc:109934
Dr.153877	34	8	0.012	3.22		Transcribed locus
Dr.89737	34	8	0.012	3.22	LOC795077	Similar to Rho GTPase-activating protein 27 (Rho-type GTPase-activating protein 27) (CIN85-associated multi-domain-containing Rho GTPase-activating protein 1)
Dr.85174	178	42	2.5e-12	3.21	ctsl.1	Cathepsin L.1
Dr.128555	576	136	1.7e-39	3.21		Transcribed locus
Dr.132454	804	190	4.8e-55	3.2	smox	Spermine oxidase
Dr.63130	59	14	0.00033	3.19		Transcribed locus, weakly similar to NP_001085655.1 MGC83562 protein [Xenopus laevis]
Dr.599	42	10	0.0037	3.18	ldb2a	LIM-domain binding factor 2a
Dr.119138	467	111	1.3e-31	3.18		Transcribed locus, strongly similar to XP_001923092.1 PREDICTED: hypothetical protein, partial [Danio rerio]
Dr.120651	42	10	0.0037	3.18	LOC100001597	Similar to tetratricopeptide repeat-containing hedgehog modulator 1
Dr.93306	79	19	1.8e-05	3.15	LOC565656	Similar to B-cell lymphoma 3-encoded protein (Protein Bcl-3)
Dr.151700	29	7	0.027	3.14	LOC100149108	Similar to tissue-type plasminogen activator
Dr.135572	29	7	0.027	3.14	rargb	Retinoic acid receptor, gamma b
Dr.76733	66	16	0.00014	3.12	tnni2b.1	Troponin I, skeletal, fast 2b.1
Dr.81683	144	35	1.2e-09	3.11	rbpms2	RNA binding protein with multiple splicing 2
Dr.151645	37	9	0.0083	3.11	nfyb	Nuclear transcription factor Y, beta
Dr.25994	41	10	0.0053	3.1	zgc:123116	Zgc:123116
Dr.114596	90	22	4.8e-06	3.1	si:ch211-51e12.3	Si:ch211-51e12.3
Dr.94753	41	10	0.0053	3.1		Transcribed locus
Dr.84618	69	17	0.00013	3.07	zgc:92762	Zgc:92762
Dr.75062	2686	662	1.5e-175	3.07	g12	Gastrulation specific protein
Dr.40248	556	138	9.9e-36	3.05	si:dkey-24l11.4	Si:dkey-24l11.4
Dr.81298	458	114	2.1e-29	3.04	flt4	Fms-related tyrosine kinase 4
Dr.111226	32	8	0.025	3.03	CH211-178D20.1	Novel protein similar to H.sapiens ANKRD39, ankyrin repeat domain 39(ANKRD39)
Dr.148684	28	7	0.037	3.03	LOC555247	Similar to glycerophosphodiester phosphodiesterase 2
Dr.114476	32	8	0.025	3.03	zgc:92161	Zgc:92161
Dr.79092	32	8	0.025	3.03	si:ch211-11m18.2	Si:ch211-11m18.2
Dr.81606	44	11	0.005	3.03	wu:fj94h09	Wu:fj94h09
Dr.151724	28	7	0.037	3.03		Transcribed locus
Dr.120042	32	8	0.025	3.03		Transcribed locus
Dr.76812	63	16	0.0004	2.98	oc90	Otoconin 90
Dr.90708	63	16	0.0004	2.98	pak7	P21(CDKN1A)-activated kinase 7
Dr.88535	196	50	3e-12	2.97	zgc:112317	Zgc:112317
Dr.131057	106	27	1.1e-06	2.97	proc	Protein C (inactivator of coagulation factors Va and VIIIa)
Dr.153939	51	13	0.0021	2.97	LOC562325	Similar to polyprotein
Dr.89885	82	21	3.1e-05	2.96	zgc:110602	Zgc:110602
Dr.84028	231	59	2.6e-14	2.96	crfb8	Cytokine receptor family member b8
Dr.39642	628	161	8.7e-39	2.95	CH211-158D24.4	Similar to TL1A
Dr.79863	210	54	5e-13	2.94	cblb	Cas-Br-M (murine) ecotropic retroviral transforming sequence b
Dr.61585	349	90	2.6e-21	2.94	DKEY-40C17.4	Catenin (cadherin-associated protein), delta 2
Dr.81736	101	26	2.5e-06	2.94	tmem88b	Transmembrane protein 88 b
Dr.4740	116	30	3e-07	2.93	zgc:111983	Zgc:111983
Dr.83924	58	15	0.00087	2.93	LOC100000332	Similar to ring finger protein 182
Dr.105165	62	16	0.00058	2.93	im:6895556	Im:6895556
Dr.82370	403	104	1.1e-24	2.93	zgc:55815	Zgc:55815
Dr.149551	31	8	0.035	2.93	LOC556972	Similar to hCG21336
Dr.84881	31	8	0.035	2.93	lypla1	Lysophospholipase I
Dr.111126	31	8	0.035	2.93	CH211-137I24.12	Hypothetical protein LOC100004856
Dr.119697	31	8	0.035	2.93	DKEY-231P15.1	Hypothetical protein LOC794998
Dr.70980	58	15	0.00087	2.93		Transcribed locus
Dr.141084	73	19	0.00011	2.91	LOC572230	Similar to signal-induced proliferation-associated 1 like 2
Dr.79626	357	93	1.4e-21	2.91	ildr2	Immunoglobulin-like domain containing receptor 2
Dr.91042	46	12	0.0045	2.9	zgc:112038	Zgc:112038
Dr.91892	92	24	8.5e-06	2.9	LOC557824	Similar to heat shock protein 110
Dr.83804	42	11	0.007	2.89	zgc:153247	Zgc:153247
Dr.142386	72	19	0.00015	2.87		Transcribed locus
Dr.77543	34	9	0.023	2.86	pklr	Pyruvate kinase, liver and RBC
Dr.80608	348	92	1.3e-20	2.86	wu:fi30e01	Wu:fi30e01
Dr.131225	49	13	0.0042	2.85		Transcribed locus, weakly similar to NP_001157280.1 catechol-O-methyltransferase domain containing 1 [Danio rerio]
Dr.132331	260	69	2.5e-15	2.85	nrp1b	Neuropilin 1b
Dr.139454	49	13	0.0042	2.85	LOC794507	Similar to transmembrane protein 26
Dr.132619	30	8	0.048	2.84	im:7159270	Im:7159270
Dr.90014	30	8	0.048	2.84	LOC100007165	Similar to Si:dkey-182g1.3 protein
Dr.113813	45	12	0.0063	2.84	LOC555319	Similar to coiled-coil domain containing 39
Dr.75704	1277	340	5.6e-75	2.84	ptgds	Prostaglandin D2 synthase
Dr.79202	30	8	0.048	2.84	LOC100150149	Similar to Zinc finger MYND domain-containing protein 17
Dr.15898	30	8	0.048	2.84	sc:d808	Sc:d808
Dr.20980	30	8	0.048	2.84	reln	Reelin
Dr.153128	30	8	0.048	2.84		Transcribed locus
Dr.79526	265	71	2.1e-15	2.83		Transcribed locus, strongly similar to NP_598917.1 actinin, alpha 1 [Mus musculus]
Dr.54010	258	69	5.1e-15	2.83	LOC565769	Similar to Phospholipase DDHD2 (DDHD domain-containing protein 2) (SAM, WWE and DDHD domain-containing protein 1)
Dr.38295	1339	358	3.2e-78	2.83	fam46b	Family with sequence similarity 46, member B
Dr.155219	41	11	0.0097	2.82		Transcribed locus, strongly similar to NP_955825.1 L-arginine:glycine amidinotransferase [Danio rerio]
Dr.148901	41	11	0.0097	2.82	anks1b	Ankyrin repeat and sterile alpha motif domain containing 1B
Dr.20912	527	142	1.9e-30	2.81	alcam	Activated leukocyte cell adhesion molecule
Dr.78699	37	10	0.021	2.8		Transcribed locus, strongly similar to NP_998579.1 exocyst complex component 7 [Danio rerio]
Dr.86822	37	10	0.021	2.8	slc7a10	Solute carrier family 7, (neutral amino acid transporter, y+ system) member 10
Dr.133563	48	13	0.0042	2.8		Transcribed locus
Dr.115125	48	13	0.0042	2.8	zgc:77336	Zgc:77336
Dr.89477	37	10	0.021	2.8	tgfb2	Transforming growth factor, beta 2
Dr.120832	37	10	0.021	2.8	sc:d0350	Sc:d0350
Dr.13952	37	10	0.021	2.8	zgc:63553	Zgc:63553
Dr.3182	59	16	0.0011	2.79	mef2ca	Myocyte enhancer factor 2ca
Dr.85868	33	9	0.031	2.78	zgc:152977	Zgc:152977
Dr.83682	33	9	0.031	2.78	sox10	SRY-box containing gene 10
Dr.104471	99	27	8.9e-06	2.78		Transcribed locus, moderately similar to NP_694793.1 supervillin isoform 1 [Mus musculus]
Dr.77182	202	55	1.7e-11	2.78	cdh17	Cadherin 17, LI cadherin (liver-intestine)
Dr.92343	44	12	0.0088	2.78	spef2	Sperm flagellar 2
Dr.93278	176	48	3.9e-10	2.78	zgc:123297	Zgc:123297
Dr.64200	66	18	0.00047	2.78	LOC561639	Similar to Dynein heavy chain 7, axonemal (Ciliary dynein heavy chain 7) (Axonemal beta dynein heavy chain 7) (Dynein heavy chain-like protein 2) (HDHC2)
Dr.123543	77	21	0.00013	2.78		Transcribed locus, moderately similar to NP_956151.1 heat shock protein 4 [Danio rerio]
Dr.81268	333	91	7.3e-19	2.77	pbx3b	Pre-B-cell leukemia transcription factor 3b
Dr.123034	1372	377	5.5e-77	2.76	LOC100006382	Similar to C25F9.2
Dr.78142	336	92	6.7e-19	2.76	acvrl1	Activin A receptor type II-like 1
Dr.76567	40	11	0.013	2.75	rgs7	Regulator of G-protein signalling 7
Dr.78825	3958	1091	2.3e-222	2.75	elovl7b	ELOVL family member 7, elongation of long chain fatty acids (yeast) b
Dr.152256	40	11	0.013	2.75	LOC100148988	Similar to hCG2022551
Dr.113739	40	11	0.013	2.75	CH211-114L13.10	Novel protein containing a NACHT domain
Dr.91877	29	8	0.047	2.74	neu3.3	Sialidase 3.3
Dr.87570	29	8	0.047	2.74	zgc:64196	Zgc:64196
Dr.114302	29	8	0.047	2.74	ciita	Class II, major histocompatibility complex, transactivator
Dr.135121	180	50	4.5e-10	2.73	si:dkey-207j16.6	Si:dkey-207j16.6
Dr.85614	36	10	0.028	2.73	zgc:158410	Zgc:158410
Dr.91257	36	10	0.028	2.73	LOC557288	Similar to DEP domain containing 2
Dr.97532	36	10	0.028	2.73	reep3l	Receptor accessory protein 3, like
Dr.121395	97	27	1.8e-05	2.72	zgc:171674	Zgc:171674
Dr.88228	79	22	0.00016	2.72	prkcb1l	Protein kinase C, beta 1, like
Dr.83693	43	12	0.012	2.71	LOC564068	Similar to Endoplasmic reticulum aminopeptidase 1 (Adipocyte-derived leucine aminopeptidase) (A-LAP) (ARTS-1) (Aminopeptidase PILS) (Puromycin-insensitive leucyl-specific aminopeptidase) (PILS-AP) (Type 1 tumor necrosis factor receptor shedding ami
Dr.83427	75	21	0.00025	2.7	zgc:91890	Zgc:91890
Dr.115917	64	18	0.00091	2.69	LOC556003	Semaphorin 4f
Dr.152953	32	9	0.042	2.69	LOC557745	Similar to Astrocytic phosphoprotein PEA-15 (Phosphoprotein enriched in diabetes) (PED)
Dr.123218	32	9	0.042	2.69		Transcribed locus
Dr.105603	64	18	0.00091	2.69	prdm16	PR domain containing 16
Dr.113062	32	9	0.042	2.69	LOC100148604	Similar to frizzy-related protein 1
Dr.67059	32	9	0.042	2.69	hfe2	Hemochromatosis type 2
Dr.14787	32	9	0.042	2.69	s100b	S100 calcium binding protein, beta (neural)
Dr.114932	71	20	0.00039	2.69	si:dkey-127j5.5	Si:dkey-127j5.5
Dr.124886	78	22	0.00023	2.68		Transcribed locus, strongly similar to XP_001346806.2 PREDICTED: hypothetical protein [Danio rerio]
Dr.124901	60	17	0.002	2.67	zgc:175108	Zgc:175108
Dr.34545	339	96	3.6e-18	2.67	wu:fd16b12	Wu:fd16b12
Dr.2298	98	28	2.2e-05	2.65	zgc:85763	Zgc:85763
Dr.12565	70	20	0.00053	2.65		Transcribed locus
Dr.17690	35	10	0.028	2.65	zgc:173439	Zgc:173439
Dr.19061	42	12	0.017	2.65	zgc:77165	Zgc:77165
Dr.104626	49	14	0.0071	2.65		Transcribed locus
Dr.84652	42	12	0.017	2.65	zgc:154151	Zgc:154151
Dr.87770	35	10	0.028	2.65	LOC563348	Similar to glycoprotein (transmembrane) nmb
Dr.39062	105	30	9.1e-06	2.65	rgs2	Regulator of G-protein signaling 2
Dr.78073	42	12	0.017	2.65	rbms3	RNA binding motif, single stranded interacting protein
Dr.130192	101	29	1.4e-05	2.64	LOC799391	Similar to Protein TANC1 (Tetratricopeptide repeat, ankyrin repeat and coiled-coil domain-containing protein 1)
Dr.76054	716	206	1.9e-37	2.63	tpm4	Tropomyosin 4
Dr.103292	146	42	8.8e-08	2.63	LOC561756	Similar to UDP-Gal:betaGlcNAc beta 1,4-galactosyltransferase, polypeptide 3
Dr.16405	125	36	9.3e-07	2.63	zgc:56429	Zgc:56429
Dr.130314	59	17	0.002	2.63	LOC100150464	Similar to peroxisomal biogenesis factor 5
Dr.154819	38	11	0.025	2.62		Transcribed locus, strongly similar to XP_001344240.2 PREDICTED: similar to Limkain-b1, partial [Danio rerio]
Dr.29970	356	103	1.7e-18	2.62	syne1a	Spectrin repeat containing, nuclear envelope 1a
Dr.153146	38	11	0.025	2.62		Transcribed locus
Dr.20097	38	11	0.025	2.62	col1a1	Collagen, type I, alpha 1
Dr.116801	38	11	0.025	2.62	morn3	MORN repeat containing 3
Dr.82400	450	131	4.1e-23	2.6	dnajb6	DnaJ (Hsp40) homolog, subfamily B, member 6
Dr.110361	55	16	0.0041	2.6		Transcribed locus
Dr.104708	79	23	0.00028	2.6	hipk2	Homeodomain interacting protein kinase 2
Dr.116641	72	21	0.00066	2.6	atp6v1b2	ATPase, H+ transporting, lysosomal V1 subunit B2
Dr.153742	103	30	1.8e-05	2.6	LOC100000816	Similar to Genetic suppressor element 1
Dr.25268	41	12	0.023	2.59	lrrc17	Leucine rich repeat containing 17
Dr.154076	65	19	0.0016	2.59	LOC100150621	Similar to pol polyprotein
Dr.44344	82	24	0.00018	2.59	zgc:152917	Zgc:152917
Dr.91249	58	17	0.0027	2.58	DKEY-202M23.1	Novel protein similar to vertebrate prolyl endopeptidase-like (PREPL)
Dr.85066	34	10	0.038	2.57	LOC799109	Similar to Tensin-like C1 domain-containing phosphatase (C1 domain-containing phosphatase and tensin homolog) (C1-TEN) (Tensin-2)
Dr.152269	68	20	0.001	2.57	LOC100148858	Hypothetical protein LOC100148858
Dr.13039	363	107	2.9e-18	2.57	slc43a2	Solute carrier family 43, member 2
Dr.79413	428	126	1.5e-21	2.57	jam2	Junctional adhesion molecule 2
Dr.111038	34	10	0.038	2.57	CH211-138H3.1	Novel protein similar to H.sapiens sema domain, immunoglobulin domain (Ig), short basic domain, secreted, (semaphorin)
Dr.113033	51	15	0.0063	2.57		Transcribed locus
Dr.150566	44	13	0.015	2.56		Transcribed locus, moderately similar to XP_420396.2 PREDICTED: similar to palladin [Gallus gallus]
Dr.124342	44	13	0.015	2.56		Transcribed locus
Dr.78260	515	152	6.4e-26	2.56	mycb	Myelocytomatosis oncogene b
Dr.62974	44	13	0.015	2.56	LOC568208	Similar to predicted protein
Dr.89802	91	27	9.2e-05	2.55	zgc:113184	Zgc:113184
Dr.76350	155	46	7.9e-08	2.55		Transcribed locus
Dr.151304	219	65	6.2e-11	2.55		Transcribed locus, moderately similar to NP_001135315.1 Metalloproteinase inhibitor 3 [Salmo salar]
Dr.76550	37	11	0.034	2.55	nfia	Nuclear factor I/A
Dr.148580	64	19	0.0016	2.55		Transcribed locus, strongly similar to NP_001019569.2 hypothetical protein LOC554097 [Danio rerio]
Dr.72762	37	11	0.034	2.55	LOC569090	Similar to Ephexin-1 (Eph-interacting exchange protein) (Neuronal guanine nucleotide exchange factor)
Dr.100991	67	20	0.0014	2.54	si:ch211-176k6.1	Si:ch211-176k6.1
Dr.30153	489	146	3.7e-24	2.54	gpr98	G protein-coupled receptor 98
Dr.77184	67	20	0.0014	2.54	slc2a2	Solute carrier family 2 (facilitated glucose transporter), member 2
Dr.91385	591	176	2.5e-29	2.54	kdr	Kinase insert domain receptor (a type III receptor tyrosine kinase)
Dr.88777	40	12	0.023	2.52	pdlim4	PDZ and LIM domain 4
Dr.87157	40	12	0.023	2.52	zgc:153027	Zgc:153027
Dr.106046	321	97	1.3e-15	2.51	CH211-113N10.1	AT rich interactive domain 3A-like
Dr.108235	73	22	0.0008	2.51	wdr69	WD repeat domain 69
Dr.14106	297	90	2.2e-14	2.5	zgc:64013	Zgc:64013
Dr.107434	442	135	5.3e-21	2.48	vat1	Vesicle amine transport protein 1 homolog (T californica)
Dr.93472	49	15	0.012	2.47	LOC100148937	Similar to gag-like protein
Dr.65802	430	132	2.8e-20	2.47	LOC100148960	Similar to conserved hypothetical protein
Dr.120247	39	12	0.03	2.46	si:dkey-286j15.3	Si:dkey-286j15.3
Dr.151925	39	12	0.03	2.46	zgc:158288	Zgc:158288
Dr.35838	227	70	8.9e-11	2.45	CH211-278B7.5	Novel protein similar to vertebrate ATP-binding cassette, sub-family B (MDR/TAP), member 11 (ABCB11)
Dr.14193	42	13	0.027	2.45	mpp2a	Membrane protein, palmitoylated 2a (MAGUK p55 subfamily member 2a)
Dr.114865	58	18	0.0061	2.44	LOC100004210	Similar to KIAA2022 protein
Dr.89236	71	22	0.0015	2.44	myo6b	Myosin VIb
Dr.125810	308	96	2.8e-14	2.43		Transcribed locus
Dr.132346	45	14	0.018	2.43	nbc1	Solute carrier family 4, member 4
Dr.79119	189	59	8.5e-09	2.43	bin2b	Bridging integrator 2b
Dr.80941	77	24	0.00086	2.43	efhc1	EF-hand domain (C-terminal) containing 1
Dr.83297	228	71	1.5e-10	2.43	si:dkey-19j7.2	Si:dkey-19j7.2
Dr.128590	45	14	0.018	2.43		Transcribed locus
Dr.87301	51	16	0.01	2.41	zgc:64201	Zgc:64201
Dr.116874	133	42	4.3e-06	2.4	zgc:172085	Zgc:172085
Dr.80737	285	90	7.8e-13	2.4	zgc:110307	Zgc:110307
Dr.94833	171	54	7.7e-08	2.4	pcsk5b	Proprotein convertase subtilisin/kexin type 5b
Dr.76395	304	96	1e-13	2.4	zgc:110340	Zgc:110340
Dr.151958	92	29	0.00019	2.4	LOC793671	Similar to chondroitin sulfate N-acetylgalactosaminyltransferase 1
Dr.77734	120	38	1.3e-05	2.39		Transcribed locus
Dr.37960	161	51	2.1e-07	2.39	fgfrl1b	Fibroblast growth factor receptor-like 1b
Dr.93317	41	13	0.036	2.39	LOC100006044	Similar to Fas apoptotic inhibitory molecule 2
Dr.114792	479	152	2.3e-21	2.39		Transcribed locus, moderately similar to XP_001922008.1 PREDICTED: similar to bhikhari [Danio rerio]
Dr.99143	63	20	0.0048	2.38	LOC569773	Similar to zinc finger and BTB domain containing 16
Dr.82238	44	14	0.024	2.38	itgb4	Integrin, beta 4
Dr.100995	148	47	9e-07	2.38	scn12aa	Sodium channel, voltage gated, type XII, alpha a
Dr.17465	525	168	4.5e-23	2.37	tnikb	TRAF2 and NCK interacting kinase b
Dr.114305	47	15	0.021	2.37	hsp70	Heat shock cognate 70-kd protein
Dr.91552	50	16	0.014	2.37	si:ch211-10e8.6	Si:ch211-10e8.6
Dr.132574	69	22	0.0028	2.37	bin1	Bridging integrator 1
Dr.140589	1999	641	2.1e-87	2.36	LOC100148860	Similar to chromosome 9 open reading frame 19
Dr.107165	81	26	0.00091	2.36	LOC558769	Similar to Sex comb on midleg-like protein 2
Dr.134391	81	26	0.00091	2.36	chrna2a	Cholinergic receptor, nicotinic, alpha polypeptide 2a (neuronal)
Dr.153866	171	55	1.3e-07	2.35		Transcribed locus, strongly similar to XP_001922197.1 PREDICTED: similar to pol polyprotein [Danio rerio]
Dr.81822	298	96	4.9e-13	2.35	zgc:91960	Zgc:91960
Dr.152075	68	22	0.0027	2.34		Transcribed locus, weakly similar to NP_001116114.1 nadrin isoform d [Mus musculus]
Dr.7230	96	31	0.0002	2.34	nfe2l2	Nuclear factor (erythroid-derived 2)-like 2
Dr.149206	133	43	6.9e-06	2.34	LOC793917	Similar to Sterile alpha motif domain-containing protein 9-like
Dr.79467	102	33	0.00011	2.34	LOC557196	Similar to Sodium/potassium/calcium exchanger 3 precursor (Na(+)/K(+)/Ca(2+)-exchange protein 3) (Solute carrier family 24 member 3)
Dr.75409	68	22	0.0027	2.34	gapdhs	Glyceraldehyde-3-phosphate dehydrogenase, spermatogenic
Dr.82107	80	26	0.0012	2.33	LOC569653	Hypothetical LOC569653
Dr.118317	40	13	0.048	2.33		Transcribed locus
Dr.79558	126	41	1.6e-05	2.33	zbtb16	Zinc finger and BTB domain containing 16
Dr.22604	193	63	2.4e-08	2.32	amot	Angiomotin
Dr.119918	92	30	0.00041	2.32	nsd1b	Nuclear receptor binding SET domain protein 1b
Dr.81213	393	128	9.6e-17	2.32	LOC567576	Similar to spectrin repeat containing, nuclear envelope 1
Dr.3917	52	17	0.016	2.32	zgc:158569	Zgc:158569
Dr.91204	46	15	0.028	2.32		Transcribed locus
Dr.113489	49	16	0.019	2.32	LOC568198	Similar to protocadherin 7
Dr.134035	46	15	0.028	2.32	LOC564661	Hypothetical LOC564661
Dr.103441	46	15	0.028	2.32	DKEY-266M15.1	Novel protein with a von Willebrand factor type D domain
Dr.119956	46	15	0.028	2.32	irf11	Interferon regulatory factor 11
Dr.123246	2640	861	3.8e-112	2.32		Transcribed locus, strongly similar to NP_031531.1 ATP synthase, H+ transporting, mitochondrial F1 complex, alpha subunit, isoform 1 [Mus musculus]
Dr.42888	98	32	0.00023	2.32	si:dkey-25e12.3	Si:dkey-25e12.3
Dr.116585	113	37	5e-05	2.31	LOC100002406	Similar to thymic stromal cotransporter
Dr.153747	58	19	0.0096	2.31		Transcribed locus, moderately similar to XP_002197198.1 PREDICTED: similar to cadherin 2, type 1, N-cadherin (neuronal), partial [Taeniopygia guttata]
Dr.102294	110	36	7.6e-05	2.31	DKEY-101K6.4	Novel protein similar to vertebrate oxysterol binding protein-like 10 (OSBPL10)
Dr.52833	1149	379	1.5e-47	2.3	col18a1	Collagen type XVIII, alpha 1
Dr.115877	822	272	8.7e-34	2.29	col4a6	Collagen, type IV, alpha 6
Dr.132281	2374	786	5.3e-98	2.29	hsp90a.2	Heat shock protein 90-alpha 2
Dr.139819	291	96	4.3e-12	2.29		Transcribed locus
Dr.73230	259	86	1e-10	2.28	eps8l1	Eps8-like1
Dr.16634	172	57	3.3e-07	2.28	zgc:63910	Zgc:63910
Dr.116336	57	19	0.013	2.27	CH211-157C18.2	Novel protein containing a WW domain and PDZ domains (Also known as DHR or GLGF)
Dr.134285	51	17	0.022	2.27	dao.2	D-amino-acid oxidase 2
Dr.149387	60	20	0.0084	2.27	im:7136726	Im:7136726
Dr.137036	45	15	0.037	2.27		Transcribed locus
Dr.80539	225	75	2.7e-09	2.27	elovl1b	Elongation of very long chain fatty acids (FEN1/Elo2, SUR4/Elo3, yeast)-like 1b
Dr.132840	297	99	3.9e-12	2.27	si:dkey-57i11.1	Si:dkey-57i11.1
Dr.20513	69	23	0.0043	2.27	DKEY-91I10.2	Guanine nucleotide exchange factor
Dr.132987	39	13	0.048	2.27	zgc:103612	Zgc:103612
Dr.122655	45	15	0.037	2.27		Transcribed locus
Dr.86089	39	13	0.048	2.27	CH211-67F13.6	Novel protein similat to H.sapiens KCNK1, potassium channel, subfamily K, member 1 (KCNK1)
Dr.144653	48	16	0.024	2.27		Transcribed locus, weakly similar to XP_001918976.1 PREDICTED: similar to MYC-associated zinc finger protein [Danio rerio]
Dr.132409	336	112	1.1e-13	2.27	LOC568796	Similar to Protocadherin-20 precursor (Protocadherin-13)
Dr.103391	149	50	3.7e-06	2.26	LOC100002543	Similar to A kinase (PRKA) anchor protein 2
Dr.77724	758	254	1.8e-30	2.26	LOC569976	Similar to Transforming acidic coiled-coil-containing protein 2 (Anti Zuai-1) (AZU-1)
Dr.15819	435	146	1.6e-17	2.26	tph1b	Tryptophan hydroxylase 1b
Dr.41699	98	33	0.00036	2.25	si:dkey-48f17.1	Si:dkey-48f17.1
Dr.9526	110	37	0.00012	2.25	fam49b	Family with sequence similarity 49, member B
Dr.90031	113	38	0.00011	2.25	il13ra1	Interleukin 13 receptor, alpha 1
Dr.114501	181	61	2.7e-07	2.25	sox9b	SRY-box containing gene 9b
Dr.108467	92	31	0.00063	2.25	rhoub	Ras homolog gene family, member Ub
Dr.120864	89	30	0.00072	2.25	lrrk2	Leucine-rich repeat kinase 2
Dr.15501	80	27	0.0019	2.24	zgc:85866	Zgc:85866
Dr.88254	130	44	2.7e-05	2.24	limch1	LIM and calponin homology domains 1
Dr.103184	86	29	0.0011	2.24		Transcribed locus
Dr.129744	62	21	0.0098	2.24		Transcribed locus
Dr.132356	56	19	0.017	2.23		Transcribed locus, weakly similar to NP_954677.1 hypothetical protein LOC297530 [Rattus norvegicus]
Dr.149654	298	101	7.2e-12	2.23	LOC559562	PTK2B protein tyrosine kinase 2 beta
Dr.82017	1266	430	1.3e-49	2.23	slc16a9b	Solute carrier family 16 (monocarboxylic acid transporters), member 9b
Dr.78618	132	45	2.3e-05	2.22	zgc:171659	Zgc:171659
Dr.88308	47	16	0.032	2.22	hoxa9b	Homeo box A9b
Dr.115109	47	16	0.032	2.22	LOC560371	Similar to active breakpoint cluster region-related protein
Dr.87850	47	16	0.032	2.22	sema3ga	Semaphorin 3ga
Dr.18243	211	72	2.4e-08	2.22	hspc049l	HSPC049 protein-like
Dr.79252	126	43	4e-05	2.22	zgc:92432	Zgc:92432
Dr.106113	47	16	0.032	2.22		Transcribed locus
Dr.75800	44	15	0.037	2.22	hoxd4a	Homeo box D4a
Dr.87827	47	16	0.032	2.22	zgc:158394	Zgc:158394
Dr.124967	114	39	0.00012	2.21		Transcribed locus
Dr.151824	76	26	0.0029	2.21		Transcribed locus, strongly similar to NP_571513.1 octamer-binding transcription factor 1 [Danio rerio]
Dr.151279	79	27	0.0025	2.21		Transcribed locus
Dr.76773	99	34	0.00042	2.2	LOC100007356	Similar to von Willebrand factor precursor (vWF)
Dr.81154	90	31	0.0011	2.2	LOC100005282	Similar to pellino homolog 2
Dr.114690	64	22	0.0085	2.2	si:dkeyp-15g12.1	Si:dkeyp-15g12.1
Dr.77834	906	312	1.9e-34	2.2	flncb	Filamin C, gamma b (actin binding protein 280)
Dr.87452	52	18	0.025	2.19	CH211-157C24.3	Novel protein similar to vertebrate kinesin family member 5C (KIF5C)
Dr.81918	55	19	0.017	2.19	zgc:110763	Zgc:110763
Dr.91606	113	39	0.00016	2.19	zgc:162895	Zgc:162895
Dr.69507	55	19	0.017	2.19	LOC572500	Similar to RAS-like, estrogen-regulated, growth inhibitor
Dr.108521	49	17	0.028	2.18	gpr176	G protein-coupled receptor 176
Dr.10232	95	33	0.00086	2.18	meis2.2	Myeloid ecotropic viral integration site 2.2
Dr.95458	69	24	0.0065	2.18	CH211-1C4.1	Novel protein similar to vertebrate odz, odd Oz/ten-m (Drosophila) family
Dr.86802	49	17	0.028	2.18	DKEYP-69E1.8	Hypothetical protein LOC100001340
Dr.145251	464	161	1.7e-17	2.18	CH211-149L1.2	Similar to Dauer or Aging adult Overexpression family member (dao-5)
Dr.98482	46	16	0.042	2.18	LOC571993	Similar to Secretory phospholipase A2 receptor precursor (PLA2-R) (PLA2R) (180 kDa secretory phospholipase A2 receptor) (M-type receptor)
Dr.115770	121	42	8.2e-05	2.18	sord	Sorbitol dehydrogenase
Dr.116465	43	15	0.048	2.17	klf12b	Kruppel-like factor 12b
Dr.104520	66	23	0.0075	2.17	zgc:154176	Zgc:154176
Dr.91852	63	22	0.011	2.17	LOC100000565	Similar to protein phosphatase 1 regulatory subunit 1B
Dr.79586	112	39	0.00022	2.17	caskb	Calcium/calmodulin-dependent serine protein kinase b
Dr.132620	382	133	2.7e-14	2.17	prmt3	Protein arginine methyltransferase 3
Dr.85760	235	82	8.3e-09	2.17	myo9al1	Myosin IXa-like 1
Dr.129036	43	15	0.048	2.17		Transcribed locus
Dr.107591	151	53	1e-05	2.16	ttyh2l	Tweety homolog 2, like
Dr.152226	80	28	0.0029	2.16		Transcribed locus
Dr.77195	433	152	6e-16	2.16	pdcd4b	Programmed cell death 4b
Dr.130169	223	78	1.9e-08	2.16	LOC562530	Similar to Myosin phosphatase-Rho interacting protein
Dr.149865	145	51	1.8e-05	2.15	LOC799409	Similar to Matrix metalloproteinase-15 precursor (MMP-15) (Membrane-type matrix metalloproteinase 2) (MT-MMP 2) (MTMMP2) (Membrane-type-2 matrix metalloproteinase) (MT2-MMP) (MT2MMP) (SMCP-2)
Dr.92134	71	25	0.0057	2.15	zgc:171845	Zgc:171845
Dr.150881	74	26	0.005	2.15	si:dkey-24l11.3	Si:dkey-24l11.3
Dr.78908	967	340	3e-35	2.15	lsrl	Lsr like
Dr.42566	313	110	1.7e-11	2.15	DKEY-3N22.3	Novel protein similar to vertebrate eukaryotic translation initiation factor 2C, 3 (EIF2C3)
Dr.87545	1811	638	6.6e-66	2.15	LOC555258	Similar to Multidrug and toxin extrusion protein 1 (MATE-1) (mMATE-1) (Solute carrier family 47 member 1)
Dr.87623	51	18	0.032	2.14	LOC555419	Similar to Protocadherin-12 precursor (Vascular cadherin-2) (Vascular endothelial cadherin-2) (VE-cadherin-2) (VE-cad-2)
Dr.78378	96	34	0.00097	2.14	CH211-12D10.4	Novel protein similar to H.sapiens RBM25, RNA binding motif protein 25 (RBM25)
Dr.88213	223	79	3.9e-08	2.14		Transcribed locus, weakly similar to NP_055671.2 DENN/MADD domain containing 4B [Homo sapiens]
Dr.20148	48	17	0.037	2.14	chga	Chromogranin A
Dr.134992	68	24	0.0086	2.14	LOC562032	Similar to growth factor receptor-bound protein 10
Dr.84941	51	18	0.032	2.14	lrrc50	Leucine rich repeat containing 50
Dr.106380	271	96	6.6e-10	2.14	prdm8	PR domain containing 8
Dr.155206	62	22	0.015	2.13		Transcribed locus, weakly similar to XP_001922274.1 PREDICTED: hypothetical protein [Danio rerio]
Dr.111478	245	87	7.2e-09	2.13		CDNA clone IMAGE:7401251
Dr.126463	93	33	0.0011	2.13		Transcribed locus
Dr.85266	121	43	0.00013	2.13	creg2	Cellular repressor of E1A-stimulated genes 2
Dr.86327	172	61	2.6e-06	2.13	mcoln1	Mucolipin 1
Dr.82429	73	26	0.0065	2.13	LOC563907	Similar to tumor endothelial marker 8
Dr.6419	437	155	9.3e-16	2.13	LOC796249	Similar to ATP-binding cassette, sub-family C, member 5
Dr.76385	101	36	0.00074	2.12	zgc:100935	Zgc:100935
Dr.87232	87	31	0.0019	2.12	kctd15	Potassium channel tetramerisation domain containing 15
Dr.88147	70	25	0.0075	2.12	zgc:136336	Zgc:136336
Dr.104822	3018	1077	4.6e-107	2.12	si:dkey-261h17.1	Si:dkey-261h17.1
Dr.77547	1899	679	6.3e-67	2.12	zgc:100868	Zgc:100868
Dr.83061	70	25	0.0075	2.12	dab2ip	DAB2 interacting protein
Dr.130484	165	59	4.5e-06	2.12		Transcribed locus
Dr.103592	115	41	0.00022	2.12	LOC568272	Similar to chloride channel 2
Dr.94229	67	24	0.011	2.11		Transcribed locus, weakly similar to NP_038911.1 sex comb on midleg 1 isoform 1 [Mus musculus]
Dr.119793	89	32	0.0022	2.11	rbp4l	Retinol binding protein 4, like
Dr.76622	340	122	5.3e-12	2.11	zgc:92481	Zgc:92481
Dr.132299	131	47	7.2e-05	2.11	si:dkey-38l12.3	Si:dkey-38l12.3
Dr.82153	156	56	1.2e-05	2.11		Transcribed locus
Dr.149039	229	82	3.4e-08	2.11	LOC565988	Similar to Pleckstrin homology domain-containing family G member 2
Dr.134924	191	69	8.6e-07	2.1	LOC799595	Similar to putative neuronal cell adhesion molecule
Dr.52663	269	97	1.8e-09	2.1	zgc:153764	Zgc:153764
Dr.89141	50	18	0.042	2.1	loxl2a	Lysyl oxidase-like 2a
Dr.78706	130	47	9.5e-05	2.09	zgc:92567	Zgc:92567
Dr.81176	83	30	0.0038	2.09	wu:fj55b04	Wu:fj55b04
Dr.77174	188	68	1.3e-06	2.09	si:dkey-76b14.4	Si:dkey-76b14.4
Dr.84738	69	25	0.0097	2.09	zgc:193699	Zgc:193699
Dr.97113	127	46	0.00014	2.09	LOC566072	Similar to Dynein heavy chain 11, axonemal (Ciliary dynein heavy chain 11) (Axonemal beta dynein heavy chain 11)
Dr.151223	1422	514	6.7e-49	2.09		Transcribed locus
Dr.133753	69	25	0.0097	2.09	LOC100151491	Similar to WAS/WASL interacting protein family, member 1
Dr.83724	248	90	1.5e-08	2.09	LOC100151520	Similar to ubiquitin carboxyl-terminal hydrolase CYLD
Dr.39821	69	25	0.0097	2.09	LOC100007883	Hypothetical protein LOC100007883
Dr.75151	259	94	6.3e-09	2.09	trmt2a	Trm2 tRNA methyltransferase 2 homolog A (S. cerevisiae)
Dr.151976	55	20	0.032	2.08		Transcribed locus, weakly similar to XP_002244124.1 hypothetical protein BRAFLDRAFT_173928 [Branchiostoma floridae]
Dr.79077	55	20	0.032	2.08	fut8	Fucosyltransferase 8 (alpha (1,6) fucosyltransferase)
Dr.94204	55	20	0.032	2.08		Transcribed locus, weakly similar to XP_684161.3 PREDICTED: si:ch211-45m15.2 [Danio rerio]
Dr.126287	107	39	0.00064	2.08	LOC797912	Similar to Smad4 type3
Dr.75634	88	32	0.0029	2.08	stambp	STAM binding protein
Dr.129033	74	27	0.0074	2.07	ttll6	Tubulin tyrosine ligase-like family, member 6
Dr.80937	178	65	3.4e-06	2.07	si:dkeyp-75h12.2	Si:dkeyp-75h12.2
Dr.120708	109	40	0.00056	2.06	LOC571033	Similar to Leucine-rich repeat and death domain-containing protein (p53-induced protein with a death domain)
Dr.87403	188	69	1.9e-06	2.06	LOC569742	Similar to rCG32018
Dr.126836	109	40	0.00056	2.06	LOC100149069	Similar to interleukin 16
Dr.106782	758	279	5e-25	2.06	zgc:153258	Zgc:153258
Dr.153934	90	33	0.0025	2.06	LOC100001946	Hypothetical LOC100001946
Dr.124720	60	22	0.025	2.06	LOC100148621	Similar to MGC81165 protein
Dr.40125	95	35	0.0019	2.05	tmtc4	Transmembrane and tetratricopeptide repeat containing 4
Dr.133050	84	31	0.0043	2.05	samd11l	Sterile alpha motif domain containing 11, like
Dr.85921	187	69	2.5e-06	2.05	trpv4	Transient receptor potential cation channel, subfamily V, member 4
Dr.80625	76	28	0.0065	2.05	zgc:136632	Zgc:136632
Dr.150823	57	21	0.028	2.05	LOC100005077	Similar to Alpha-tectorin
Dr.14149	276	102	3.5e-09	2.05	zgc:103638	Zgc:103638
Dr.76410	65	24	0.014	2.05	rab20	RAB20, member RAS oncogene family
Dr.47247	73	27	0.0096	2.05	si:dkey-5g7.3	Si:dkey-5g7.3
Dr.78370	167	62	1.1e-05	2.04	zgc:158252	Zgc:158252
Dr.89384	70	26	0.011	2.04	LOC100005874	Similar to proprotein convertase 6C
Dr.78653	16957	6302	0	2.04	odc1	Ornithine decarboxylase 1
Dr.49059	105	39	0.0011	2.04	LOC572069	Similar to epidermal growth factor receptor pathway substrate 15-like 1
Dr.103331	70	26	0.011	2.04	zgc:194281	Zgc:194281
Dr.114110	170	63	1e-05	2.04	LOC562656	Similar to CG32095 CG32095-PA
Dr.122217	401	149	4.5e-13	2.04	bmpr1bb	Bone morphogenetic protein receptor, type 1bb
Dr.78802	242	90	5.7e-08	2.04	sb:cb627	Sb:cb627
Dr.114058	463	173	6.2e-15	2.03	CH211-120F16.4	Novel protein similar to H.sapiens contactin associated protein
Dr.85452	177	66	6.5e-06	2.03	zgc:92791	Zgc:92791
Dr.102966	51	19	0.047	2.03		Transcribed locus
Dr.120848	754	281	3.5e-24	2.03	LOC564621	Similar to Mid1ip1 protein
Dr.82237	72	27	0.012	2.02	si:ch211-232m10.4	Si:ch211-232m10.4
Dr.85298	64	24	0.019	2.02	si:dkeyp-22b2.2	Si:dkeyp-22b2.2
Dr.77615	64	24	0.019	2.02	clcn6	Chloride channel 6
Dr.85648	1439	541	2.9e-45	2.01	flvcr1	Feline leukemia virus subgroup C cellular receptor 1
Dr.75076	422	159	2.4e-13	2.01	pax2a	Paired box gene 2a
Dr.78553	573	216	5.6e-18	2.01	micall2	Mical-like 2
Dr.134449	69	26	0.014	2.01		Transcribed locus, weakly similar to XP_420165.2 PREDICTED: similar to hephaestin [Gallus gallus]
Dr.84360	85	32	0.0048	2.01	zgc:158271	Zgc:158271
Dr.14647	98	37	0.0024	2.01	zgc:66313	Zgc:66313
Dr.131056	167	63	1.7e-05	2.01		Transcribed locus
Dr.141428	53	20	0.041	2.01		Transcribed locus, moderately similar to NP_443066.2 rabconnectin-3 beta isoform 2 [Homo sapiens]
Dr.85870	194	73	2.5e-06	2.01	zgc:92666	Zgc:92666
Dr.30564	329	124	1.9e-10	2.01	zgc:77377	Zgc:77377
Dr.90997	294	111	2.8e-09	2.01	zgc:101058	Zgc:101058
Dr.150961	5191	1966	2.5e-161	2		Transcribed locus, weakly similar to XP_001372483.1 PREDICTED: similar to SH2-B homolog, [Monodelphis domestica]
Dr.132009	90	34	0.0036	2		Transcribed locus, strongly similar to XP_001920197.1 PREDICTED: hypothetical protein, partial [Danio rerio]
Dr.119338	58	22	0.031	2	si:ch211-225n7.1	Si:ch211-225n7.1
Dr.75057	127	48	0.00031	2	col2a1a	Collagen type II, alpha-1a
Dr.81423	188	71	4.2e-06	2	hand2	Heart and neural crest derivatives expressed transcript 2
Dr.78052	95	36	0.0028	2	tfe3a	Transcription factor binding to IGHM enhancer 3a
Dr.80348	87	33	0.0054	2	rnf17	Ring finger protein 17
Dr.54088	66	25	0.021	2	LOC100004620	Similar to axonemal outer arm dynein intermediate chain 1
Dr.124263	203	77	1.8e-06	2	LOC565130	Similar to paxillin
Dr.74345	147	56	0.0001	1.99	zgc:77398	Zgc:77398
Dr.18724	210	80	1.2e-06	1.99	wu:fc29g12	Wu:fc29g12
Dr.80859	562	214	2.9e-17	1.99	mxa	Myxovirus (influenza) resistance A
Dr.10452	186	71	7e-06	1.98	mapk1	Mitogen-activated protein kinase 1
Dr.27801	81	31	0.0092	1.98	wu:fe02h09	Wu:fe02h09
Dr.119792	55	21	0.045	1.98		Transcribed locus, strongly similar to XP_001921870.1 PREDICTED: hypothetical protein [Danio rerio]
Dr.134318	162	62	4.3e-05	1.98		Transcribed locus, moderately similar to XP_690813.2 PREDICTED: similar to Transmembrane protein 136 [Danio rerio]
Dr.2221	136	52	0.00023	1.98	LOC561184	Similar to neurofibromin 2
Dr.151817	102	39	0.0018	1.98		Transcribed locus, weakly similar to XP_909890.1 PREDICTED: similar to reversion-inducing-cysteine-rich protein with kazal motifs [Mus musculus]
Dr.86548	996	383	1e-29	1.97	lrp2	Low density lipoprotein-related protein 2
Dr.6431	65	25	0.027	1.97	socs3a	Suppressor of cytokine signaling 3a
Dr.85132	78	30	0.01	1.97		Transcribed locus, strongly similar to XP_698110.3 PREDICTED: similar to MAX gene associated [Danio rerio]
Dr.77510	766	294	5.1e-23	1.97	odz3	Odd Oz/ten-m homolog 3
Dr.84906	104	40	0.002	1.97	mrrf	Mitochondrial ribosome recycling factor
Dr.79312	278	107	1.9e-08	1.97	zgc:77197	Zgc:77197
Dr.82689	104	40	0.002	1.97	esrrd	Estrogen-related receptor delta
Dr.80551	180	69	1.2e-05	1.97	zgc:110655	Zgc:110655
Dr.151799	365	140	4.2e-11	1.97	LOC562242	Similar to ribosomal protein S6 kinase b, polypeptide 1
Dr.82092	138	53	0.0002	1.97	slc12a9	Solute carrier family 12 (potassium/chloride transporters), member 9
Dr.129509	60	23	0.035	1.97		Transcribed locus
Dr.86837	266	102	3.8e-08	1.97	si:dkeyp-114f9.2	Si:dkeyp-114f9.2
Dr.13354	176	68	1.8e-05	1.96	im:7148400	Im:7148400
Dr.144120	57	22	0.04	1.96	ches1	Checkpoint suppressor 1
Dr.82919	57	22	0.04	1.96	LOC561585	Similar to Protein FAM101B
Dr.86584	62	24	0.03	1.96	LOC564215	Similar to ubiquitin-conjugating enzyme E2O (predicted)
Dr.86334	218	84	1.1e-06	1.96	st14b	Suppression of tumorigenicity 14 (colon carcinoma) b
Dr.95121	367	142	6.9e-11	1.96	LOC100001267	Similar to LOC779595 protein
Dr.79769	498	192	7.4e-15	1.96	hlcs	Holocarboxylase synthetase (biotin-(proprionyl-Coenzyme A-carboxylase (ATP-hydrolysing)) ligase)
Dr.106063	88	34	0.006	1.96	irak3	Interleukin-1 receptor-associated kinase 3
Dr.34190	127	49	0.00045	1.96	si:ch211-250g4.3	Si:ch211-250g4.3
Dr.8177	500	194	9.4e-15	1.95	pax8	Paired box gene 8
Dr.5866	605	235	1.1e-17	1.95	kidins220b	Kinase D-interacting substrate of 220b
Dr.13707	141	55	0.00025	1.94	zgc:55452	Zgc:55452
Dr.86457	110	43	0.0017	1.94	LOC553450	Hypothetical protein LOC553450
Dr.80470	210	82	3.2e-06	1.94	si:dkey-258f14.3	Si:dkey-258f14.3
Dr.118801	202	79	4.8e-06	1.94	LOC567750	Similar to F-box protein 33
Dr.119623	77	30	0.013	1.94	si:ch211-97m8.1	Si:ch211-97m8.1
Dr.9484	597	233	3.2e-17	1.94	zgc:100829	Zgc:100829
Dr.75914	59	23	0.044	1.94	ar	Androgen receptor
Dr.78147	463	181	2.3e-13	1.94	got2b	Glutamic-oxaloacetic transaminase 2b, mitochondrial (aspartate aminotransferase 2)
Dr.12107	361	141	1.7e-10	1.94	ndrg1	N-myc downstream regulated gene 1
Dr.560	463	182	3.4e-13	1.93	fbln1	Fibulin 1
Dr.121993	56	22	0.05	1.93		Transcribed locus
Dr.43961	346	136	6e-10	1.93	LOC100006890	Similar to thioredoxin domain containing 11
Dr.78136	138	54	0.00028	1.93	zgc:92380	Zgc:92380
Dr.80347	79	31	0.012	1.93	zgc:110248	Zgc:110248
Dr.75060	291	114	1.9e-08	1.93	elavl3	ELAV (embryonic lethal, abnormal vision, Drosophila)-like 3 (Hu antigen C)
Dr.9078	526	206	4.6e-15	1.93	wu:fi40d09	Wu:fi40d09
Dr.145946	56	22	0.05	1.93		Transcribed locus, strongly similar to NP_705958.1 twisted gastrulation homolog 1b [Danio rerio]
Dr.81806	267	105	9e-08	1.93	chchd10	Coiled-coil-helix-coiled-coil-helix domain containing 10
Dr.152150	325	128	2.5e-09	1.92	LOC571772	Similar to HEAT repeat containing 5B
Dr.79466	119	47	0.0012	1.92	LOC557385	Similar to Retinoblastoma-like protein 2 (130 kDa retinoblastoma-associated protein) (p130) (PRB2) (RBR-2)
Dr.114376	61	24	0.038	1.92		Transcribed locus
Dr.150316	226	89	1.5e-06	1.92	serpina1l	Serine (or cysteine) proteinase inhibitor, clade A (alpha-1 antiproteinase, antitrypsin), member 1, like
Dr.37361	147	58	0.00021	1.92	pptc7	PTC7 protein phosphatase homolog (S. cerevisiae)
Dr.103935	61	24	0.038	1.92		Transcribed locus
Dr.79634	66	26	0.029	1.92	LOC561231	Similar to SLIT-ROBO Rho GTPase activating protein 3
Dr.77580	1493	590	1.4e-41	1.92	zgc:65781	Zgc:65781
Dr.79398	446	176	1.3e-12	1.92	si:ch211-156j16.1	Si:ch211-156j16.1
Dr.3536	514	204	2.9e-14	1.91	zgc:158335	Zgc:158335
Dr.115206	96	38	0.0056	1.91	faah	Fatty acid amide hydrolase
Dr.99905	73	29	0.019	1.91		Transcribed locus, weakly similar to NP_001013917.1 protein kinase D2 [Rattus norvegicus]
Dr.150370	1428	565	1.2e-39	1.91	cd164	CD164 molecule, sialomucin
Dr.152892	116	46	0.0014	1.91	zgc:112102	Zgc:112102
Dr.107097	2334	927	2.8e-64	1.91	acsbg2	Acyl-CoA synthetase bubblegum family member 2
Dr.113396	703	279	1.8e-19	1.91	zgc:64072	Zgc:64072
Dr.82411	248	99	5.9e-07	1.9	sptlc2	Serine palmitoyltransferase, long chain base subunit 2
Dr.41082	108	43	0.0028	1.9	dpys	Dihydropyrimidinase
Dr.77920	241	96	9.1e-07	1.9	LOC566523	Similar to Rho GTPase-activating protein 27 (Rho-type GTPase-activating protein 27) (CIN85-associated multi-domain-containing Rho GTPase-activating protein 1)
Dr.53633	233	93	1.4e-06	1.9	LOC559072	Similar to glucosidase, beta, acid
Dr.82239	258	103	3.3e-07	1.9	CH211-69I14.4	Novel protein similar to vertebrate myosin IC (MYO1C)
Dr.77902	990	394	3.9e-27	1.9	fras1	Fraser syndrome 1
Dr.27291	2043	815	1.3e-55	1.9	LOC556314	Similar to Protein tweety homolog 3
