# Supplementary material for: Identification of Vascular and Hematopoietic Genes Downstream of etsrp by Deep Sequencing in Zebrafish
Source: PLoS One. 2012 Mar 16;7(3):e31658. doi: 10.1371/journal.pone.0031658 (PMC3306315; doi:10.1371/journal.pone.0031658)
Supplement: Table S8 — Downregulated mRNA-seq dataset (reduced greater than or equal to 1.9 fold by overexpression of etsrp ). (XLS) [file pone.0031658.s009.xls]

## Sheet: Sheet1
Table S8: Downregulated mRNA-seq dataset (reduced greater than or equal to 1.9 fold by overexpression of etsrp)
Unigene ID	OE reads	Con Reads	p-value	Fold Change	Gene ID	Gene Description
Dr.132051	365	525	1.62e-19	0.526		Transcribed locus
Dr.86155	50	72	0.00445876	0.526	si:busm1-265n4.4	Si:busm1-265n4.4
Dr.133043	43	62	0.00926299	0.526	zgc:158614	Zgc:158614
Dr.134954	93	134	2.7e-05	0.526		Transcribed locus
Dr.138538	29	42	0.0484389	0.524		Transcribed locus
Dr.151247	132	191	1.86e-07	0.524		Transcribed locus, strongly similar to NP_775382.1 laminin, beta 1 [Danio rerio]
Dr.79919	29	42	0.0484389	0.524	mmp23a	Matrix metallopeptidase 23a
Dr.76174	89	129	3.27e-05	0.524		Transcribed locus
Dr.40630	38	55	0.0169584	0.524		Transcribed locus, strongly similar to XP_001922646.1 PREDICTED: similar to zinc finger protein 335 [Danio rerio]
Dr.74540	378	546	1.39e-20	0.524	si:ch211-133n4.4	Si:ch211-133n4.4
Dr.154333	40	58	0.0120017	0.521		Transcribed locus
Dr.134004	285	414	6.51e-16	0.521	LOC799498	Similar to Tudor domain-containing protein 6 (Antigen NY-CO-45) (Cancer/testis antigen 41.2) (CT41.2)
Dr.103609	33	48	0.0315874	0.521		Transcribed locus
Dr.132371	35	51	0.0222614	0.521		Transcribed locus
Dr.79560	40	58	0.0120017	0.521		Transcribed locus
Dr.150604	135	196	1.06e-07	0.521		Transcribed locus
Dr.150494	31	45	0.0344894	0.521		Transcribed locus, strongly similar to XP_001918516.1 PREDICTED: hypothetical protein [Danio rerio]
Dr.92708	31	45	0.0344894	0.521		Transcribed locus
Dr.540	437	634	3.48e-24	0.521	rx3	Retinal homeobox gene 3
Dr.137654	50	73	0.00341522	0.518		Transcribed locus
Dr.75659	240	351	1.07e-13	0.518	zgc:73311	Zgc:73311
Dr.87327	52	76	0.00240387	0.518	chrna5	Cholinergic receptor, nicotinic, alpha 5
Dr.128789	41	60	0.010026	0.518		Transcribed locus
Dr.150399	83	121	5.7e-05	0.518		Transcribed locus
Dr.143137	30	44	0.0320171	0.515		Transcribed locus
Dr.153302	34	50	0.0204445	0.515		Transcribed locus
Dr.152446	34	50	0.0204445	0.515	zgc:158653	Zgc:158653
Dr.129821	51	75	0.00287372	0.515		Transcribed locus, strongly similar to XP_685448.2 PREDICTED: wu:fj46h08 isoform 1 [Danio rerio]
Dr.129602	36	53	0.0188252	0.515		Transcribed locus
Dr.118326	49	72	0.00313378	0.515	LOC100002060	Similar to mannose-binding protein-associated serine protease
Dr.88583	32	47	0.0287811	0.515	foxd1	Forkhead box D1
Dr.134772	58	85	0.00106387	0.515	zgc:101024	Zgc:101024
Dr.128731	32	47	0.0287811	0.515		Transcribed locus
Dr.97568	82	121	3.95e-05	0.513		Transcribed locus
Dr.122847	76	112	9.09e-05	0.513		Transcribed locus, strongly similar to NP_571100.1 cyclin D1 [Danio rerio]
Dr.155107	61	90	0.000615257	0.513		Transcribed locus, weakly similar to NP_001138831.1 hypothetical protein LOC559409 [Danio rerio]
Dr.148795	159	235	1.57e-09	0.513		Transcribed locus
Dr.107956	38	56	0.013079	0.513	rorab	RAR-related orphan receptor A, paralog b
Dr.139232	29	43	0.0376316	0.51	LOC100006280	Similar to NOD3 protein
Dr.153206	1122	1662	1.29e-66	0.51		Transcribed locus
Dr.53187	29	43	0.0376316	0.51	LOC564883	Similar to voltage-dependent calcium channel gamma-3 subunit
Dr.133216	671	994	8.7e-40	0.51	sox32	SRY-box containing gene 32
Dr.142512	253	376	2.89e-15	0.51	zgc:174153	Zgc:174153
Dr.78459	76	113	6.83e-05	0.51		Transcribed locus
Dr.76676	29	43	0.0376316	0.51	lin9	Lin-9 homolog (C. elegans)
Dr.133032	27	40	0.0415397	0.51		Transcribed locus, weakly similar to XP_001341017.2 PREDICTED: similar to Transcription termination factor 1 (TTF-1) (TTF-I) (RNA polymerase I termination factor) [Danio rerio]
Dr.80108	95	141	6.18e-06	0.51		Transcribed locus
Dr.154571	31	46	0.0265227	0.51	zgc:173703	Zgc:173703
Dr.81305	33	49	0.0188776	0.51	bon	Bonnie and clyde
Dr.150622	27	40	0.0415397	0.51		Transcribed locus, moderately similar to NP_001135301.1 Ras GTPase-activating protein 2 [Salmo salar]
Dr.112253	79	117	5.2e-05	0.51	LOC100151370	Similar to Zinc finger protein 135 (Zinc finger protein 61) (Zinc finger protein 78-like 1)
Dr.124642	33	49	0.0188776	0.51	LOC100151583	Zinc finger protein 391
Dr.79980	29	43	0.0376316	0.51		Transcribed locus, strongly similar to XP_001339237.2 PREDICTED: hypothetical protein, partial [Danio rerio]
Dr.84414	108	160	1.31e-06	0.51		Transcribed locus
Dr.75541	108	160	1.31e-06	0.51		Cytochrome P450 CYP2Y3
Dr.151680	47	70	0.00341575	0.508		Transcribed locus
Dr.123868	132	197	3.4e-08	0.508		Transcribed locus
Dr.150713	126	188	7.93e-08	0.508		Transcribed locus, weakly similar to XP_001350197.1 hypothetical protein [Plasmodium falciparum 3D7]
Dr.80652	1480	2207	4.71e-90	0.508	add3b	Adducin 3 (gamma) b
Dr.128017	59	88	0.000668725	0.508		Transcribed locus
Dr.75647	61	91	0.000463684	0.508		Transcribed locus
Dr.127146	30	45	0.0244513	0.505		Transcribed locus, weakly similar to NP_001139944.1 ZK1236.4 [Salmo salar]
Dr.136060	28	42	0.034379	0.505		Transcribed locus
Dr.132631	58	87	0.000607365	0.505	zp2	Zona pellucida glycoprotein 2
Dr.109947	34	51	0.0155634	0.505	zgc:153219	Zgc:153219
Dr.82101	26	39	0.0487586	0.505	zgc:114139	Zgc:114139
Dr.151996	50	75	0.00198367	0.505		Transcribed locus
Dr.132438	98	147	2.69e-06	0.505		Transcribed locus
Dr.128623	146	219	3.24e-09	0.505	LOC794956	Similar to zinc finger-like gene 1
Dr.146261	124	186	6.46e-08	0.505	LOC555591	Similar to draculin
Dr.93586	30	45	0.0244513	0.505		Transcribed locus
Dr.81330	28	42	0.034379	0.505		Transcribed locus
Dr.149924	54	81	0.00096452	0.505		Transcribed locus, strongly similar to NP_001076410.1 zinc finger, BED domain containing 4 [Danio rerio]
Dr.123733	38	57	0.0100348	0.505		Transcribed locus
Dr.132752	237	355	1.04e-14	0.505		Transcribed locus, moderately similar to XP_001922008.1 PREDICTED: similar to bhikhari [Danio rerio]
Dr.121889	50	75	0.00198367	0.505		Transcribed locus, moderately similar to NP_004573.2 RAB geranylgeranyltransferase, beta subunit [Homo sapiens]
Dr.151822	46	69	0.00310261	0.505		Transcribed locus
Dr.14980	54	81	0.00096452	0.505	enkur	Enkurin, TRPC channel interacting protein
Dr.141051	30	45	0.0244513	0.505	pla1a	Phospholipase A1 member A
Dr.82992	160	241	3.05e-10	0.503	fgf24	Fibroblast growth factor 24
Dr.21210	109	164	4.58e-07	0.503		Transcribed locus
Dr.151101	73	110	6.73e-05	0.503	LOC100151428	Hypothetical protein LOC100151428
Dr.155079	59	89	0.00050638	0.503		Transcribed locus, moderately similar to XP_001922912.1 PREDICTED: similar to mucin 4 [Danio rerio]
Dr.129813	37	56	0.00914203	0.5		Transcribed locus
Dr.139600	39	59	0.00637848	0.5		Transcribed locus
Dr.143024	45	68	0.00284396	0.5		Transcribed locus
Dr.125725	29	44	0.0287929	0.5		Transcribed locus
Dr.128519	47	71	0.0026037	0.5		Transcribed locus
Dr.148916	31	47	0.020288	0.5	LOC566145	Similar to zinc finger protein 81
Dr.121913	164	249	1.06e-10	0.498		Transcribed locus
Dr.19687	63	96	0.000182783	0.498	LOC100149771	Similar to CD109
Dr.139347	27	41	0.0315199	0.498		Transcribed locus
Dr.134369	239	364	9.18e-16	0.498		Transcribed locus, strongly similar to XP_001919377.1 PREDICTED: similar to VIP receptor [Danio rerio]
Dr.117994	376	571	2.63e-24	0.498	slc25a5	Solute carrier family 25 alpha, member 5
Dr.14079	139	211	3.79e-09	0.498		Transcribed locus, strongly similar to NP_001017547.1 galactosidase, beta 1 [Danio rerio]
Dr.128237	40	61	0.00526796	0.498		Transcribed locus
Dr.120711	54	82	0.000725051	0.498	LOC100001907	Similar to peptidylprolyl isomerase B
Dr.105934	117	179	5.61e-08	0.495	MGC174761	Hypothetical protein LOC798351
Dr.86413	36	55	0.00832366	0.495		Transcribed locus
Dr.114509	128	196	9.46e-09	0.495		Transcribed locus, moderately similar to XP_001922008.1 PREDICTED: similar to bhikhari [Danio rerio]
Dr.25683	114	174	9.93e-08	0.495	ctsl1b	Cathepsin L, 1 b
Dr.127384	62	95	0.000221255	0.495		Transcribed locus
Dr.153397	32	49	0.0169879	0.495		Transcribed locus
Dr.127949	43	66	0.00305439	0.493		Transcribed locus
Dr.78302	218	335	8.31e-15	0.493	zgc:66479	Zgc:66479
Dr.120349	87	134	3.68e-06	0.493		Transcribed locus
Dr.129499	60	92	0.000238555	0.493		Transcribed locus
Dr.77285	76	117	2.14e-05	0.493		Transcribed locus
Dr.106384	45	69	0.0021319	0.493	LOC100148102	Similar to zinc finger protein 568
Dr.123759	50	77	0.00113851	0.493		Transcribed locus
Dr.122423	240	368	4.12e-16	0.493		Transcribed locus
Dr.127193	37	57	0.00685532	0.493		Transcribed locus
Dr.124091	30	46	0.0184969	0.493		Transcribed locus
Dr.15630	35	54	0.00996456	0.49		Transcribed locus, moderately similar to XP_001919357.1 PREDICTED: similar to tubulin folding cofactor E-like, partial [Danio rerio]
Dr.126990	24	37	0.0408235	0.49		Transcribed locus
Dr.114155	33	51	0.0107485	0.49	LOC100007798	Similar to mCG1046517
Dr.13875	48	74	0.00122435	0.49		Transcribed locus
Dr.13394	613	946	8.03e-42	0.49	nr0b2a	Nuclear receptor subfamily 0, group B, member 2a
Dr.87400	38	59	0.00576045	0.488	LOC556801	Similar to myomesin 2
Dr.80846	123	191	9.83e-09	0.488	zgc:101897	Zgc:101897
Dr.101973	45	70	0.00159839	0.488	LOC100007948	Hypothetical LOC100007948
Dr.135290	388	601	6.9e-27	0.488	jarid2b	Jumonji, AT rich interactive domain 2b
Dr.152424	27	42	0.023851	0.488	LOC570966	Similar to zinc finger protein 300
Dr.151228	27	42	0.023851	0.488	LOC100151186	Hypothetical protein LOC100151186
Dr.150502	51	79	0.000704383	0.488		Transcribed locus, strongly similar to NP_958871.1 peter pan homolog [Danio rerio]
Dr.131501	72	112	2.51e-05	0.488		Transcribed locus
Dr.27111	59	92	0.000160903	0.485	bcas3	Breast carcinoma amplified sequence 3
Dr.80122	91	142	1.31e-06	0.485	rbm45	RNA binding motif protein 45
Dr.121679	25	39	0.0338408	0.485		Transcribed locus
Dr.139861	50	78	0.000639376	0.485		Transcribed locus
Dr.151444	203	318	9.69e-15	0.483	LOC100150157	Similar to pol polyprotein
Dr.130775	30	47	0.0138552	0.483		Transcribed locus, moderately similar to NP_999871.1 heterogeneous nuclear ribonucleoprotein A0 [Danio rerio]
Dr.108840	30	47	0.0138552	0.483	rdh12l	Retinol dehydrogenase 12, like
Dr.85415	37	58	0.00515634	0.483	LOC100001538	Similar to Niemann-Pick C1-like protein 1
Dr.143492	30	47	0.0138552	0.483		Transcribed locus, strongly similar to NP_958922.1 hypothetical protein LOC399488 [Danio rerio]
Dr.130150	33	52	0.00804184	0.481	LOC100005029	Similar to Zinc finger protein 510
Dr.98244	26	41	0.0285638	0.481		Transcribed locus
Dr.128512	26	41	0.0285638	0.481		Transcribed locus, strongly similar to XP_001920772.1 PREDICTED: cadherin EGF LAG seven-pass G-type receptor 1b [Danio rerio]
Dr.35637	315	497	3.56e-23	0.481	LOC563232	Hypothetical LOC563232
Dr.111899	59	93	0.000118969	0.481		Transcribed locus, moderately similar to XP_001371286.1 PREDICTED: hypothetical protein [Monodelphis domestica]
Dr.121864	162	255	5.55e-12	0.481		Transcribed locus
Dr.75619	26	41	0.0285638	0.481		Transcribed locus
Dr.131730	60	95	9.79e-05	0.478		Transcribed locus
Dr.122519	24	38	0.0305444	0.478		Transcribed locus
Dr.122021	43	68	0.00171648	0.478		Transcribed locus
Dr.114712	57	90	0.000171206	0.478	zgc:173709	Zgc:173709
Dr.95869	24	38	0.0305444	0.478	LOC100001248	Similar to NOD3 protein
Dr.124574	73	116	8.51e-06	0.476		Transcribed locus
Dr.154548	22	35	0.0434867	0.476	zgc:163040	Zgc:163040
Dr.5445	22	35	0.0434867	0.476		Transcribed locus
Dr.31482	29	46	0.0125945	0.476		Transcribed locus
Dr.135296	22	35	0.0434867	0.476		Transcribed locus, moderately similar to NP_001108581.1 hypothetical protein LOC100141494 [Danio rerio]
Dr.121676	987	1571	1.38e-74	0.476		Transcribed locus
Dr.127005	22	35	0.0434867	0.476		Transcribed locus
Dr.125491	22	35	0.0434867	0.476		Transcribed locus
Dr.123314	850	1358	4.88e-65	0.474		Transcribed locus
Dr.85627	32	51	0.00727993	0.474	anxa3a	Annexin A3a
Dr.138976	40	64	0.00223243	0.474		Transcribed locus
Dr.89743	69	110	1.79e-05	0.474	LOC557877	Similar to zinc finger protein 569
Dr.128681	42	67	0.00153588	0.474	LOC100151536	Similar to Zinc finger protein 180 (HHZ168)
Dr.115111	35	56	0.00418214	0.474	LOC100150504	Hypothetical protein LOC100150504
Dr.131494	45	72	0.000878556	0.474		Transcribed locus
Dr.122550	30	48	0.0103439	0.474		Transcribed locus
Dr.53516	45	72	0.000878556	0.474		Transcribed locus
Dr.106096	232	370	1.05e-17	0.474		Transcribed locus
Dr.91905	242	388	8.16e-19	0.472	nox1	NADPH oxidase 1
Dr.79739	38	61	0.00240312	0.472	sar1a	SAR1 gene homolog A (S. cerevisiae)
Dr.148587	211	339	1.67e-16	0.472		Transcribed locus
Dr.136044	28	45	0.014848	0.472		Transcribed locus
Dr.76578	52	84	0.000178449	0.469	CH211-281G13.3	Novel collagen protein
Dr.84932	23	37	0.02779	0.469	si:ch211-14a17.6	Si:ch211-14a17.6
Dr.129218	23	37	0.02779	0.469		Transcribed locus
Dr.9457	26	42	0.0160892	0.469	egln3	Egl nine homolog 3 (C. elegans)
Dr.129877	23	37	0.02779	0.469		Transcribed locus
Dr.153048	26	42	0.0160892	0.469	LOC100151451	Similar to Zinc finger protein 180 (HHZ168)
Dr.106442	23	37	0.02779	0.469	cyp2j25	Cytochrome P450, family 2, subfamily J, polypeptide 25
Dr.129213	67	108	1.41e-05	0.469		Transcribed locus
Dr.130670	29	47	0.00935935	0.467		Transcribed locus
Dr.1568	61	99	3.23e-05	0.467	wu:fd52f12	Wu:fd52f12
Dr.122604	77	125	2.15e-06	0.467		Transcribed locus
Dr.124784	29	47	0.00935935	0.467		Transcribed locus
Dr.154228	24	39	0.0228814	0.465	LOC100149194	Similar to LOC100005683 protein
Dr.47718	40	65	0.0016633	0.465		Transcribed locus
Dr.88328	27	44	0.0132593	0.465	zgc:175151	Zgc:175151
Dr.144138	48	78	0.000370828	0.465	zgc:111913	Zgc:111913
Dr.150785	27	44	0.0132593	0.465		Transcribed locus
Dr.123552	56	91	8.27e-05	0.465		Transcribed locus
Dr.43367	22	36	0.0326879	0.463	zgc:153595	Zgc:153595
Dr.123990	167	273	6.53e-14	0.463		Transcribed locus
Dr.52876	36	59	0.00253879	0.463	LOC797627	Hypothetical protein LOC797627
Dr.128791	22	36	0.0326879	0.463		Transcribed locus
Dr.76586	25	41	0.0191543	0.461	gstt1b	Glutathione S-transferase theta 1b
Dr.44549	28	46	0.0111328	0.461	LOC798369	Similar to MAM domain containing 2
Dr.122924	149	245	1.52e-12	0.461		Transcribed locus
Dr.148913	28	46	0.0111328	0.461		Transcribed locus
Dr.134395	78	128	9.55e-07	0.461		Transcribed locus
Dr.136697	28	46	0.0111328	0.461		Transcribed locus
Dr.129437	46	76	0.000292599	0.459		Transcribed locus
Dr.27185	20	33	0.0352603	0.459	prom1a	Prominin 1a
Dr.126332	26	43	0.0118519	0.459		Transcribed locus
Dr.84886	121	200	1.77e-10	0.459		Transcribed locus
Dr.128498	20	33	0.0352603	0.459		Transcribed locus
Dr.150234	85	140	2.49e-07	0.459	hbaa1	Hemoglobin alpha adult-1
Dr.84286	151	249	7.45e-13	0.459		Transcribed locus
Dr.36017	68	112	6.24e-06	0.459	myod1	Myogenic differentiation 1
Dr.135260	40	66	0.000901798	0.459		Transcribed locus
Dr.154808	109	181	1.32e-09	0.457		Transcribed locus
Dr.115537	397	657	6.85e-34	0.457	fam62a	Family with sequence similarity 62 (C2 domain containing), member A
Dr.93570	18	30	0.049511	0.455	pitx1	Paired-like homeodomain transcription factor 1
Dr.136877	24	40	0.0168512	0.455		Transcribed locus
Dr.108046	78	130	4.96e-07	0.455		Transcribed locus
Dr.79886	18	30	0.049511	0.455	zgc:154058	Zgc:154058
Dr.117846	230	383	4.59e-20	0.455	LOC566002	Similar to zinc finger protein 569
Dr.114286	18	30	0.049511	0.455		Transcribed locus
Dr.14943	21	35	0.0289103	0.455		Transcribed locus
Dr.155071	236	395	7.44e-21	0.452	LOC799290	Similar to Myelin basic protein
Dr.8694	67	112	3.98e-06	0.452		Transcribed locus
Dr.119984	126	211	2.52e-11	0.452		Transcribed locus
Dr.79124	65	109	5.86e-06	0.45	mespa	Mesoderm posterior a
Dr.129281	174	293	8.59e-16	0.45		Transcribed locus, strongly similar to XP_001919377.1 PREDICTED: similar to VIP receptor [Danio rerio]
Dr.139545	69	116	2e-06	0.45		Transcribed locus, strongly similar to NP_001025862.1 SET translocation (myeloid leukemia-associated) [Gallus gallus]
Dr.128277	19	32	0.0417314	0.45		Transcribed locus
Dr.73935	19	32	0.0417314	0.45	si:dkey-85n7.5	Si:dkey-85n7.5
Dr.15370	31	52	0.00350568	0.45		Transcribed locus
Dr.95351	22	37	0.0244605	0.45		Transcribed locus
Dr.11256	44	74	0.000305619	0.45		Transcribed locus
Dr.140396	242	407	8.67e-22	0.45	zgc:92533	Zgc:92533
Dr.83253	29	49	0.00497662	0.448		Transcribed locus
Dr.135856	124	209	2.66e-11	0.448		Transcribed locus
Dr.83112	35	59	0.00164282	0.448		Transcribed locus
Dr.150392	42	71	0.000448376	0.448	myh10	Myosin, heavy polypeptide 10, non-muscle
Dr.123153	55	93	2.78e-05	0.448		Transcribed locus, strongly similar to XP_001343436.2 PREDICTED: similar to zinc finger protein 318 [Danio rerio]
Dr.151162	33	56	0.00238415	0.446		Transcribed locus
Dr.136470	36	61	0.00136843	0.446		Transcribed locus
Dr.123078	33	56	0.00238415	0.446		Transcribed locus
Dr.129672	23	39	0.0149563	0.446		Transcribed locus
Dr.150251	65	110	3.11e-06	0.446		Transcribed locus, moderately similar to NP_038623.1 methyl-CpG binding domain protein 3 [Mus musculus]
Dr.53252	26	44	0.00867988	0.446	spns3	Spinster homolog 3 (Drosophila)
Dr.91478	17	29	0.0442753	0.444		CDNA clone IMAGE:7220649
Dr.118999	37	63	0.000828127	0.444	LOC567855	Similar to si:dkey-181f18.3
Dr.132325	50	85	7.21e-05	0.444	sox19b	SRY-box containing gene 19b
Dr.48383	17	29	0.0442753	0.444	si:ch211-238e6.5	Si:ch211-238e6.5
Dr.127834	17	29	0.0442753	0.444		Transcribed locus
Dr.84545	313	534	2.94e-29	0.444		Transcribed locus
Dr.150574	141	241	1.89e-13	0.442	icat	Beta-catenin-interacting protein
Dr.101008	38	65	0.000678734	0.442		Transcribed locus
Dr.113823	31	53	0.00253491	0.442	CH73-81E6.1	Vacuolar protein sorting 4 homolog b-like
Dr.143152	31	53	0.00253491	0.442		Transcribed locus
Dr.123076	25	43	0.00770949	0.441		Transcribed locus, strongly similar to NP_998381.2 arginine and glutamate rich 1a [Danio rerio]
Dr.136268	18	31	0.0366838	0.441		Transcribed locus
Dr.139222	18	31	0.0366838	0.441		Transcribed locus
Dr.154366	18	31	0.0366838	0.441		Transcribed locus, strongly similar to NP_001005952.1 hypothetical protein LOC449779 [Danio rerio]
Dr.139506	50	86	5.22e-05	0.441		Transcribed locus
Dr.144959	22	38	0.0181164	0.439		Transcribed locus
Dr.132415	29	50	0.00360404	0.439		Transcribed locus
Dr.81011	41	71	0.000281709	0.437	irf1	Interferon regulatory factor 1
Dr.140203	19	33	0.0309219	0.437		Transcribed locus
Dr.132911	26	45	0.00625892	0.437		Transcribed locus
Dr.122416	41	71	0.000281709	0.437		Transcribed locus
Dr.77844	53	92	1.53e-05	0.437		Transcribed locus
Dr.125747	19	33	0.0309219	0.437		Transcribed locus
Dr.150547	19	33	0.0309219	0.437	LOC100151437	Similar to Asporin precursor (Periodontal ligament-associated protein 1) (PLAP-1)
Dr.122038	35	61	0.000860907	0.435	zgc:174314	Zgc:174314
Dr.128080	27	47	0.0052223	0.435		Transcribed locus
Dr.4619	27	47	0.0052223	0.435		Transcribed locus
Dr.155262	28	49	0.00316723	0.433		Transcribed locus
Dr.79127	12342	21611	0	0.433	stm	Starmaker
Dr.143983	20	35	0.0188231	0.433		Transcribed locus
Dr.78792	25	44	0.00550547	0.431	nkx2.1b	NK2 homeobox 1b
Dr.130839	21	37	0.0156085	0.429		Transcribed locus, moderately similar to XP_694154.3 PREDICTED: zgc:174642 [Danio rerio]
Dr.123417	72	127	1.09e-07	0.429		Transcribed locus, weakly similar to NP_001076589.1 enabled homolog isoform 3 [Mus musculus]
Dr.126972	51	90	1.55e-05	0.429		Transcribed locus
Dr.121652	44	78	6.01e-05	0.427		Transcribed locus
Dr.82508	39	69	0.000212281	0.427	myo7a	Myosin VIIa
Dr.86575	23	41	0.00784441	0.426		Transcribed locus
Dr.132609	219	389	3.87e-23	0.426		Transcribed locus, strongly similar to NP_999871.1 heterogeneous nuclear ribonucleoprotein A0 [Danio rerio]
Dr.31649	300	533	1.26e-31	0.426	wu:fb16f09	Wu:fb16f09
Dr.151071	18	32	0.0268083	0.426	LOC100148915	Similar to glucose-6-phosphate dehydrogenase
Dr.74259	24	43	0.00654936	0.422		Transcribed locus
Dr.93839	44	79	4.21e-05	0.422		Transcribed locus
Dr.93118	2495	4478	3.24e-272	0.422		CDNA clone IMAGE:7152674
Dr.111022	34	61	0.000529479	0.422		Transcribed locus
Dr.154467	24	43	0.00654936	0.422		Transcribed locus, strongly similar to NP_998186.1 glutaredoxin 5 [Danio rerio]
Dr.75252	24	43	0.00654936	0.422	col9a2	Procollagen, type IX, alpha 2
Dr.91706	20	36	0.0135353	0.42		Transcribed locus
Dr.152369	15	27	0.0456878	0.42		Transcribed locus
Dr.149795	25	45	0.00392736	0.42		Transcribed locus
Dr.76477	25	45	0.00392736	0.42		Transcribed locus
Dr.124110	15	27	0.0456878	0.42		Transcribed locus
Dr.150531	16	29	0.0390037	0.418	cdc42	Cell division cycle 42
Dr.67872	21	38	0.0113314	0.418		Transcribed locus, moderately similar to XP_001920136.1 PREDICTED: similar to retinoic acid induced 1 [Danio rerio]
Dr.105829	72	130	3.73e-08	0.418		Transcribed locus, strongly similar to XP_692940.3 PREDICTED: similar to Mki67 protein [Danio rerio]
Dr.78309	27	49	0.00275626	0.417		Transcribed locus
Dr.152288	22	40	0.00680823	0.417		Transcribed locus, strongly similar to NP_001077331.1 hypothetical protein LOC794756 [Danio rerio]
Dr.129557	17	31	0.0232822	0.415		Transcribed locus
Dr.77201	23	42	0.0055816	0.415	cpa5	Carboxypeptidase A5
Dr.150984	23	42	0.0055816	0.415	LOC100149510	Hypothetical protein LOC100149510
Dr.148682	52	95	3.32e-06	0.415	LOC100003876	Hypothetical LOC100003876
Dr.133151	51	93	5.58e-06	0.415		Zgc:77225, mRNA (cDNA clone MGC:77225 IMAGE:6962944)
Dr.124215	29	53	0.00133709	0.415		Transcribed locus
Dr.91540	23	42	0.0055816	0.415		Transcribed locus
Dr.153732	17	31	0.0232822	0.415		Transcribed locus, strongly similar to XP_686361.3 PREDICTED: similar to zinc finger protein 544 [Danio rerio]
Dr.149864	18	33	0.0194579	0.413		Transcribed locus
Dr.112744	19	35	0.0117885	0.412		Transcribed locus
Dr.105319	19	35	0.0117885	0.412	wu:fb94b09	Wu:fb94b09
Dr.47216	19	35	0.0117885	0.412	LOC570180	Similar to zinc finger protein 9
Dr.119240	91	168	8.24e-11	0.41		Transcribed locus, moderately similar to XP_001922008.1 PREDICTED: similar to bhikhari [Danio rerio]
Dr.125280	32	59	0.000551067	0.41		Transcribed locus, weakly similar to XP_001621769.1 hypothetical protein NEMVEDRAFT_v1g143700 [Nematostella vectensis]
Dr.17138	14	26	0.0397964	0.408		Transcribed locus
Dr.150768	27	50	0.00139027	0.408		Transcribed locus, strongly similar to NP_848523.2 MCM5 minichromosome maintenance deficient 5 [Danio rerio]
Dr.133056	28	52	0.00113309	0.408	arl13a	ADP-ribosylation factor-like 13A
Dr.122762	63	117	9.99e-08	0.408		Transcribed locus
Dr.106525	29	54	0.000949866	0.407	LOC100148548	Hypothetical protein LOC100148548
Dr.127387	15	28	0.0330259	0.405		Transcribed locus, weakly similar to XP_698369.3 PREDICTED: hypothetical protein [Danio rerio]
Dr.72522	15	28	0.0330259	0.405		Transcribed locus
Dr.93302	166	310	3.72e-20	0.405		CDNA clone IMAGE:7417101
Dr.128050	24	45	0.00241348	0.403		Transcribed locus
Dr.117971	24	45	0.00241348	0.403	ube2a	Ubiquitin-conjugating enzyme E2A (RAD6 homolog)
Dr.117171	57	107	3.11e-07	0.403		Transcribed locus, strongly similar to NP_001096585.1 hypothetical protein LOC563390 [Danio rerio]
Dr.124944	76	143	1.42e-09	0.402		Transcribed locus
Dr.128678	26	49	0.00164715	0.402		Transcribed locus, weakly similar to NP_001007120.1 helentron 5 helitron-like transposon replicase/helicase/endonuclease [Danio rerio]
Dr.29102	85	160	1.23e-10	0.402	foxi3a	Forkhead box I3a
Dr.17178	17	32	0.0165191	0.402		Transcribed locus
Dr.125646	46	87	4.87e-06	0.4		Transcribed locus
Dr.150305	238	450	8.5e-30	0.4	LOC795591	Similar to tubulin alpha 6
Dr.95551	19	36	0.00831728	0.4		Transcribed locus, strongly similar to NP_571595.1 fibronectin 1 [Danio rerio]
Dr.132249	39	74	3.61e-05	0.398		Transcribed locus
Dr.91201	165	313	7.02e-21	0.398	mesp2	Mesoderm posterior 2 homolog (mouse)
Dr.153182	31	59	0.000323934	0.398		Transcribed locus
Dr.131921	20	38	0.00683664	0.398		Transcribed locus
Dr.63478	20	38	0.00683664	0.398		Transcribed locus
Dr.47856	23	44	0.00282315	0.395		Transcribed locus
Dr.152844	37	71	3.74e-05	0.395	LOC100150135	Similar to influenza virus NS1A binding protein b
Dr.152286	13	25	0.034437	0.394		Transcribed locus
Dr.34373	26	50	0.00115855	0.394	zgc:171775	Zgc:171775
Dr.136102	13	25	0.034437	0.394		Transcribed locus
Dr.136485	15	29	0.0237534	0.392		Transcribed locus
Dr.80345	15	29	0.0237534	0.392	zgc:66484	Zgc:66484
Dr.76008	282	544	2.5e-37	0.392	fkbp7	FK506 binding protein 7
Dr.121945	14	27	0.0281129	0.392		Transcribed locus, strongly similar to XP_692940.3 PREDICTED: similar to Mki67 protein [Danio rerio]
Dr.85495	14	27	0.0281129	0.392		Transcribed locus
Dr.139128	14	27	0.0281129	0.392		Transcribed locus
Dr.79235	15	29	0.0237534	0.392	LOC100148253	Similar to elongation factor RNA polymerase II
Dr.90951	60	116	4e-08	0.392		Transcribed locus
Dr.140129	14	27	0.0281129	0.392		Transcribed locus, moderately similar to NP_001091716.1 hypothetical protein LOC557409 [Danio rerio]
Dr.121775	14	27	0.0281129	0.392		Transcribed locus, moderately similar to XP_001339175.2 PREDICTED: similar to potassium voltage-gated channel, shaker-related subfamily, beta member 2 [Danio rerio]
Dr.138878	30	58	0.000271189	0.392		Transcribed locus
Dr.75345	14	27	0.0281129	0.392	LOC794229	Similar to LOC553340 protein
Dr.83196	17	33	0.011714	0.391		Transcribed locus
Dr.141846	17	33	0.011714	0.391		Transcribed locus, moderately similar to NP_571231.1 keratin 5 [Danio rerio]
Dr.150449	18	35	0.00996456	0.389	LOC564526	Similar to autism susceptibility candidate 2
Dr.136132	19	37	0.00575668	0.389		Transcribed locus
Dr.121675	20	39	0.00483102	0.388		Transcribed locus
Dr.117206	22	43	0.00235885	0.388	MGC174152	Similar to cathepsin L
Dr.128326	24	47	0.00115556	0.386		Transcribed locus
Dr.126498	38	75	1.43e-05	0.383		Transcribed locus
Dr.144004	36	71	3.03e-05	0.383		Transcribed locus
Dr.150524	107	212	3.36e-15	0.382	fam60al	Family with sequence similarity 60, member A, like
Dr.128392	13	26	0.0240369	0.379		Transcribed locus
Dr.150627	23	46	0.00139347	0.379	LOC100148846	Similar to RNA-binding protein with multiple splicing (RBP-MS)
Dr.67359	12	24	0.040106	0.379		Transcribed locus
Dr.150290	29	58	0.000156126	0.379		Transcribed locus
Dr.132175	38	76	9.87e-06	0.379	zp2	Zona pellucida glycoprotein 2
Dr.137774	19	38	0.00400946	0.379		Transcribed locus
Dr.128865	16	32	0.00987713	0.379	LOC100147941	Similar to Zinc finger protein 567
Dr.105901	52	104	8.36e-08	0.379	wu:fi19h12	Wu:fi19h12
Dr.150782	18	36	0.00492525	0.379		Transcribed locus
Dr.129748	16	32	0.00987713	0.379		Transcribed locus
Dr.123794	16	32	0.00987713	0.379		Transcribed locus, moderately similar to NP_001133651.1 Targeting protein for Xklp2 [Salmo salar]
Dr.34554	29	58	0.000156126	0.379		Transcribed locus
Dr.119690	11	22	0.0474377	0.379	LOC793437	Similar to zinc finger-like gene 1
Dr.152114	23	46	0.00139347	0.379	il1rl	Interleukin 1 receptor-like
Dr.87090	13	26	0.0240369	0.379	LOC558433	Similar to zinc finger protein 71
Dr.151056	14	28	0.0198577	0.379		Transcribed locus, strongly similar to NP_956921.1 CDK5 regulatory subunit associated protein 1-like 1 [Danio rerio]
Dr.82605	39	79	3.95e-06	0.373	rds4	Retinal degradation slow 4
Dr.129024	50	102	7.88e-08	0.372		Transcribed locus
Dr.132919	29	59	0.000106632	0.372		Transcribed locus
Dr.150269	119	243	2.41e-18	0.37	wu:fb37b09	Wu:fb37b09
Dr.144709	87	179	1.29e-13	0.368		Wnt/beta-catenin target 23f-17 mRNA sequence
Dr.37912	35	72	1.15e-05	0.368	si:rp71-68n21.13	Si:rp71-68n21.13
Dr.100943	18	37	0.00336066	0.368		Transcribed locus
Dr.122723	33	68	2.46e-05	0.368		Transcribed locus
Dr.142111	17	35	0.00567528	0.368		Transcribed locus
Dr.150384	104	214	2.47e-16	0.368	LOC100151166	Hypothetical protein LOC100151166
Dr.148833	15	31	0.0118519	0.366	LOC100148262	Similar to zinc finger protein 540
Dr.119473	13	27	0.01652	0.365		Transcribed locus
Dr.124352	56	116	5.73e-09	0.365		Transcribed locus
Dr.135376	24	50	0.000371251	0.364		CDNA clone IMAGE:7150973
Dr.83485	12	25	0.0281129	0.364	LOC556106	Hypothetical LOC556106
Dr.130367	12	25	0.0281129	0.364	im:7152855	Im:7152855
Dr.123519	25	52	0.000316846	0.364		Transcribed locus
Dr.22761	12	25	0.0281129	0.364		Transcribed locus
Dr.142708	11	23	0.0330095	0.362		Transcribed locus
Dr.136178	11	23	0.0330095	0.362		Transcribed locus
Dr.86632	33	69	1.13e-05	0.362	LOC100151220	Similar to microtubule-associated protein 1 A
Dr.116920	69	144	2.35e-11	0.362	LOC100005804	Similar to zinc finger-like gene 1
Dr.116059	11	23	0.0330095	0.362	LOC561036	Similar to Ras association (RalGDS/AF-6) domain family 8
Dr.19203	195	407	1.35e-31	0.362	gngt2	Guanine nucleotide binding protein (G protein), gamma transducing activity polypeptide 2
Dr.129095	10	21	0.040357	0.361		Transcribed locus
Dr.78483	10	21	0.040357	0.361		Transcribed locus
Dr.137584	10	21	0.040357	0.361		Transcribed locus
Dr.77555	35	74	5.38e-06	0.358	wu:fb82e06	Wu:fb82e06
Dr.79737	27	57	0.000102556	0.358	stc2	Stanniocalcin 2
Dr.95954	26	55	0.000121831	0.358		Transcribed locus
Dr.127668	23	49	0.00030325	0.356		Transcribed locus
Dr.128543	31	66	1.56e-05	0.356		Transcribed locus
Dr.154952	23	49	0.00030325	0.356		Transcribed locus
Dr.108864	99	211	5.44e-17	0.355		Transcribed locus, moderately similar to NP_059333.1 cytochrome c oxidase subunit I [Danio rerio]
Dr.56808	14	30	0.00955327	0.353		Transcribed locus
Dr.151224	14	30	0.00955327	0.353		Transcribed locus, weakly similar to NP_001107527.1 hypothetical protein LOC100135392 [Xenopus (Silurana) tropicalis]
Dr.111485	59	127	1.96e-10	0.352		Transcribed locus
Dr.151066	13	28	0.0113037	0.351	zgc:153631	Zgc:153631
Dr.130438	12	26	0.0197348	0.35		Transcribed locus
Dr.90037	18	39	0.00153769	0.35	zgc:162139	Zgc:162139
Dr.130117	12	26	0.0197348	0.35		Transcribed locus
Dr.122289	31	68	6.99e-06	0.345		Transcribed locus
Dr.129707	10	22	0.0273853	0.344		Transcribed locus
Dr.117894	10	22	0.0273853	0.344		Transcribed locus, strongly similar to NP_001107472.1 hypothetical protein LOC100135323 [Xenopus (Silurana) tropicalis]
Dr.91181	10	22	0.0273853	0.344		Transcribed locus
Dr.119635	35	77	1.09e-06	0.344	LOC100000560	Similar to zinc finger-like gene 1
Dr.75669	19	42	0.000876597	0.342	pvalb4	Parvalbumin 4
Dr.120358	42	93	4.32e-08	0.342	zgc:171590	Zgc:171590
Dr.128296	14	31	0.0064889	0.342		Transcribed locus
Dr.141687	260	577	5.83e-49	0.341		Transcribed locus
Dr.133877	18	40	0.00102451	0.34		Transcribed locus
Dr.126042	9	20	0.0462221	0.34	LOC100149570	Similar to class II cytokine receptor 14
Dr.106798	282	629	9.53e-54	0.339		Transcribed locus
Dr.76184	29	65	9.9e-06	0.338	hmgb1	High-mobility group box 1
Dr.151150	12	27	0.00934021	0.337		Transcribed locus, strongly similar to NP_956240.1 male germ cell-associated kinase [Danio rerio]
Dr.134797	12	27	0.00934021	0.337		Transcribed locus
Dr.121033	16	36	0.00211289	0.337		Transcribed locus, moderately similar to NP_001039025.1 finTRIM family, member 29 [Danio rerio]
Dr.92180	11	25	0.015512	0.333		Transcribed locus
Dr.130286	11	25	0.015512	0.333		Transcribed locus, moderately similar to NP_001103210.1 hypothetical protein LOC100006880 [Danio rerio]
Dr.10029	40	91	3.83e-08	0.332	glo1	Glyoxalase 1
Dr.67307	14	32	0.004423	0.331	si:ch211-278n20.6	Si:ch211-278n20.6
Dr.13184	17	39	0.00082537	0.33		Transcribed locus
Dr.127157	30	69	2.42e-06	0.329		Transcribed locus
Dr.148416	21	49	0.000125196	0.325		Transcribed locus
Dr.122567	18	42	0.00045163	0.325		Transcribed locus
Dr.143115	12	28	0.00612373	0.325		Transcribed locus
Dr.152674	9	21	0.031845	0.325		Transcribed locus, weakly similar to XP_001923040.1 PREDICTED: similar to poliovirus receptor [Danio rerio]
Dr.83991	56	131	4.76e-12	0.324	npr3	Natriuretic peptide receptor C/guanylate cyclase C (atrionatriuretic peptide receptor C)
Dr.108096	153	359	9.8e-33	0.323		Clone YF-292 unknown mRNA
Dr.150377	55	129	8.83e-12	0.323		Transcribed locus
Dr.127392	11	26	0.0104821	0.321		Transcribed locus
Dr.127085	92	217	5.41e-20	0.321		Transcribed locus
Dr.151463	11	26	0.0104821	0.321		Transcribed locus, strongly similar to NP_001076318.1 MCM6 minichromosome maintenance deficient 6, mitotin [Danio rerio]
Dr.150641	11	26	0.0104821	0.321		Transcribed locus
Dr.123422	19	45	0.000174598	0.319	LOC567591	Similar to Potassium voltage-gated channel subfamily A member 2 (Voltage-gated potassium channel subunit Kv1.2) (HBK5) (NGK1) (HUKIV)
Dr.90527	8	19	0.036666	0.318		Transcribed locus
Dr.80466	8	19	0.036666	0.318		Transcribed locus
Dr.90231	8	19	0.036666	0.318		Transcribed locus, weakly similar to NP_001116090.1 hypothetical protein LOC100142641 [Danio rerio]
Dr.155143	8	19	0.036666	0.318	htr1bd	5-hydroxytryptamine (serotonin) receptor 1bd
Dr.151302	13	31	0.00338934	0.317	LOC100148844	Similar to zinc finger protein 568
Dr.113867	21	50	8.31e-05	0.317		Transcribed locus
Dr.28957	10	24	0.0122064	0.315	CH211-247B3.3	Novel protein similar to vertebrate obscurin, cytoskeletal calmodulin and titin-interacting RhoGEF (OBSCN)
Dr.114535	12	29	0.00401524	0.313		Transcribed locus, strongly similar to NP_001107472.1 hypothetical protein LOC100135323 [Xenopus (Silurana) tropicalis]
Dr.85032	7	17	0.0437042	0.312		Transcribed locus
Dr.141096	7	17	0.0437042	0.312		Transcribed locus, strongly similar to NP_033784.2 albumin [Mus musculus]
Dr.121748	499	1218	2.97e-117	0.311		Transcribed locus
Dr.121683	33	81	4.88e-08	0.309		Transcribed locus
Dr.649	11	27	0.0070027	0.309		Transcribed locus
Dr.81741	13	32	0.00223936	0.308	im:7152987	Im:7152987
Dr.124675	13	32	0.00223936	0.308		Transcribed locus
Dr.129295	13	32	0.00223936	0.308		Transcribed locus
Dr.152856	424	1046	6.59e-102	0.307		Transcribed locus
Dr.124921	8	20	0.0245009	0.303		Transcribed locus
Dr.141477	10	25	0.00803939	0.303		Transcribed locus
Dr.134652	10	25	0.00803939	0.303	zgc:163054	Zgc:163054
Dr.36577	185	464	5.59e-46	0.302		Transcribed locus, strongly similar to NP_031419.1 actin, beta [Mus musculus]
Dr.150616	201	505	3.64e-50	0.301		Transcribed locus
Dr.154879	15	38	0.000461825	0.299		Transcribed locus
Dr.132015	9	23	0.00966757	0.296		Transcribed locus, strongly similar to NP_001013280.1 crystallin, gamma MX [Danio rerio]
Dr.123855	9	23	0.00966757	0.296		Transcribed locus
Dr.150418	7	18	0.0286492	0.294		Transcribed locus
Dr.155186	7	18	0.0286492	0.294		Transcribed locus, strongly similar to XP_864749.1 PREDICTED: similar to F-box only protein 11 isoform 2 [Canis familiaris]
Dr.125815	7	18	0.0286492	0.294		Transcribed locus
Dr.143485	7	18	0.0286492	0.294		Transcribed locus
Dr.148447	12	31	0.00167956	0.293	LOC100148612	Similar to Cathepsin L2 precursor (Cathepsin V) (Cathepsin U)
Dr.118020	12	31	0.00167956	0.293	LOC567149	Similar to leukocyte cell-derived chemotaxin 2
Dr.122955	24	62	1.6e-06	0.293		Transcribed locus, weakly similar to XP_695779.3 PREDICTED: similar to plakophilin 3 [Danio rerio]
Dr.126231	78	202	7.21e-21	0.292		Transcribed locus
Dr.114539	15	39	0.000299649	0.292	LOC100006933	Similar to Probable histone-lysine N-methyltransferase set-1
Dr.122649	10	26	0.00520955	0.292		Transcribed locus
Dr.121568	13	34	0.00095661	0.29		Transcribed locus
Dr.77969	8	21	0.0161107	0.288	LOC796797	Similar to syntaxin 4A (placental)
Dr.129473	8	21	0.0161107	0.288		Transcribed locus
Dr.151172	8	21	0.0161107	0.288	LOC100150958	Hypothetical protein LOC100150958
Dr.130015	8	21	0.0161107	0.288		Transcribed locus, strongly similar to XP_001918716.1 PREDICTED: hypothetical protein [Danio rerio]
Dr.616	19	50	1.85e-05	0.287	six3a	Sine oculis homeobox homolog 3a
Dr.116782	19	50	1.85e-05	0.287		Transcribed locus
Dr.128399	14	37	0.000343426	0.287		Transcribed locus
Dr.148442	48	127	1.66e-13	0.286	MGC174857	Similar to cathepsin L
Dr.150913	6	16	0.0491694	0.284		Transcribed locus, strongly similar to NP_957339.1 DEAD (Asp-Glu-Ala-Asp) box polypeptide 41 [Danio rerio]
Dr.86915	6	16	0.0491694	0.284	si:dkey-217m5.5	Si:dkey-217m5.5
Dr.90660	6	16	0.0491694	0.284		Transcribed locus
Dr.128108	6	16	0.0491694	0.284		Transcribed locus
Dr.138274	6	16	0.0491694	0.284		Transcribed locus
Dr.88858	6	16	0.0491694	0.284		Transcribed locus
Dr.154254	6	16	0.0491694	0.284		Transcribed locus, strongly similar to NP_001030144.1 phosphatidylinositol 4-kinase III alpha [Danio rerio]
Dr.96743	6	16	0.0491694	0.284		Transcribed locus
Dr.121704	6	16	0.0491694	0.284		Transcribed locus
Dr.38145	73	195	8.34e-21	0.283	col10a1	Collagen, type X, alpha 1
Dr.123470	73	197	3.28e-21	0.281		Transcribed locus
Dr.128370	34	92	4.32e-10	0.28		Transcribed locus
Dr.143795	10	27	0.00337092	0.28		Transcribed locus
Dr.155185	14	38	0.000217924	0.279		Transcribed locus, strongly similar to NP_001074060.1 zgc:158165 [Danio rerio]
Dr.82134	7	19	0.0186332	0.279	LOC561122	Similar to X-linked neuroligin 4
Dr.149059	7	19	0.0186332	0.279	zgc:171758	Zgc:171758
Dr.90018	8	22	0.0105534	0.275		Transcribed locus
Dr.83303	13	36	0.000258555	0.273		Transcribed locus
Dr.127108	15	42	7.98e-05	0.27		Transcribed locus
Dr.127910	10	28	0.00216031	0.27		Transcribed locus
Dr.88511	17	48	1.53e-05	0.268	samsn1b	SAM domain, SH3 domain and nuclear localisation signals, 1b
Dr.136326	6	17	0.0326871	0.267		Transcribed locus
Dr.124830	12	34	0.000433731	0.267		Transcribed locus
Dr.85791	6	17	0.0326871	0.267	zgc:153981	Zgc:153981
Dr.30295	166	473	4.37e-54	0.266	slc25a5	Solute carrier family 25 alpha, member 5
Dr.118807	27	77	6.38e-09	0.265	LOC796959	Similar to ankyrin repeat domain 6
Dr.121333	7	20	0.0118519	0.265		Transcribed locus, weakly similar to XP_685716.3 PREDICTED: similar to zinc finger protein 569, partial [Danio rerio]
Dr.124831	7	20	0.0118519	0.265	CH211-22K7.8	Novel NACHT domain containing protein
Dr.73933	7	20	0.0118519	0.265		Transcribed locus
Dr.123085	24	70	2.33e-08	0.26		Transcribed locus
Dr.125439	35	103	3.02e-12	0.257		Transcribed locus
Dr.13845	16	48	6.43e-06	0.253	prdx6	Peroxiredoxin 6
Dr.84773	7	21	0.00748135	0.253		Transcribed locus
Dr.118152	5	15	0.0357831	0.253	si:ch211-207k7.1	Si:ch211-207k7.1
Dr.121843	12	36	0.000171782	0.253		Transcribed locus, moderately similar to XP_001919014.1 PREDICTED: similar to gag-pro-pol polyprotein [Danio rerio]
Dr.10713	5	15	0.0357831	0.253	atp1a1a.3	ATPase, Na+/K+ transporting, alpha 1a.3 polypeptide
Dr.124061	5	15	0.0357831	0.253		Transcribed locus
Dr.115688	9	27	0.00152114	0.253	LOC798614	Similar to Calpain-5 (nCL-3)
Dr.150279	6	18	0.0215067	0.253	LOC100149263	Hypothetical protein LOC100149263
Dr.120880	5	15	0.0357831	0.253		Transcribed locus
Dr.154893	10	30	0.000875389	0.253		Transcribed locus
Dr.85404	8	24	0.00438826	0.253		Transcribed locus
Dr.134128	5	15	0.0357831	0.253	LOC557070	Similar to polymerase I and transcript release factor
Dr.103881	10	30	0.000875389	0.253		Transcribed locus
Dr.153314	18	54	1.26e-06	0.253		Transcribed locus
Dr.31939	5	15	0.0357831	0.253		Transcribed locus
Dr.148436	50	151	3.13e-18	0.251	im:6910535	Im:6910535
Dr.124188	14	43	2.06e-05	0.246		Transcribed locus
Dr.128443	13	40	3.63e-05	0.246		Transcribed locus
Dr.577	10	31	0.00055295	0.244	epb4.1l4	Erythrocyte protein band 4.1-like 4
Dr.121700	21	65	3.09e-08	0.244		Transcribed locus
Dr.114774	9	28	0.000934988	0.243	LOC796940	Similar to zinc finger protein 568
Dr.133297	56	175	5.93e-22	0.242		Transcribed locus
Dr.104793	7	22	0.00466506	0.241		Transcribed locus
Dr.153658	5	16	0.0227725	0.236	LOC100000772	Similar to Zinc finger protein 135 (Zinc finger protein 61) (Zinc finger protein 78-like 1)
Dr.75761	5	16	0.0227725	0.236	rx1	Retinal homeobox gene 1
Dr.120297	5	16	0.0227725	0.236		Transcribed locus
Dr.142749	4	13	0.0410532	0.233		Transcribed locus
Dr.132716	4	13	0.0410532	0.233		Transcribed locus
Dr.79984	4	13	0.0410532	0.233		Transcribed locus
Dr.122811	8	26	0.00106777	0.233		Transcribed locus, weakly similar to NP_001032317.1 hypothetical protein LOC568735 [Danio rerio]
Dr.129496	4	13	0.0410532	0.233		Transcribed locus
Dr.120469	4	13	0.0410532	0.233		Transcribed locus, moderately similar to XP_001923486.1 PREDICTED: similar to zinc finger protein 544 [Danio rerio]
Dr.153780	4	13	0.0410532	0.233		Transcribed locus
Dr.91561	4	13	0.0410532	0.233	zgc:153753	Zgc:153753
Dr.77077	4	13	0.0410532	0.233		Transcribed locus
Dr.122233	4	13	0.0410532	0.233		Transcribed locus
Dr.108978	4	13	0.0410532	0.233		Transcribed locus, strongly similar to NP_724345.1 histone H3 [Drosophila melanogaster]
Dr.92827	147	480	1.56e-62	0.232	LOC100149156	Hypothetical protein LOC100149156
Dr.123847	13	43	8.06e-06	0.229		Transcribed locus
Dr.131199	6	20	0.00523418	0.227		Transcribed locus
Dr.150519	6	20	0.00523418	0.227		Transcribed locus, strongly similar to NP_001012828.1 ubiquitin-conjugating enzyme E2N [Gallus gallus]
Dr.76315	30	101	1.27e-13	0.225	igfbp1a	Insulin-like growth factor binding protein 1a
Dr.133737	5	17	0.0141798	0.223		Transcribed locus
Dr.119583	5	17	0.0141798	0.223	LOC797777	Similar to zinc finger-like gene 1
Dr.118031	5	17	0.0141798	0.223		Transcribed locus, strongly similar to NP_001098412.1 coiled-coil domain containing 99 [Danio rerio]
Dr.53934	5	17	0.0141798	0.223		Transcribed locus
Dr.125453	5	17	0.0141798	0.223		Transcribed locus
Dr.125544	5	17	0.0141798	0.223		Transcribed locus
Dr.95812	7	24	0.00176852	0.221		Transcribed locus
Dr.139419	7	24	0.00176852	0.221		Transcribed locus
Dr.111063	4	14	0.0251361	0.216		Transcribed locus
Dr.125458	14	50	3.53e-07	0.212		Transcribed locus
Dr.124153	5	18	0.00882357	0.21		Transcribed locus, moderately similar to NP_001038805.1 hypothetical protein LOC751595 [Danio rerio]
Dr.48126	5	18	0.00882357	0.21		Transcribed locus
Dr.77612	6	22	0.00187519	0.207	sema3d	Semaphorin 3d
Dr.110237	6	22	0.00187519	0.207		Transcribed locus, moderately similar to NP_001139073.1 STE20-like kinase [Danio rerio]
Dr.152736	13	48	3.92e-07	0.205		Transcribed locus, moderately similar to NP_001026096.1 FtsJ homolog 3 [Gallus gallus]
Dr.33969	7	26	0.00065718	0.204	tnni2b.2	Troponin I, skeletal, fast 2b.2
Dr.120164	11	41	5.54e-06	0.203		Transcribed locus, moderately similar to NP_001134344.1 p8 MTCP-1 [Salmo salar]
Dr.153156	15	56	2.51e-08	0.203		Transcribed locus
Dr.129694	4	15	0.0152011	0.202		Transcribed locus
Dr.125028	14	53	6.99e-08	0.2		Transcribed locus
Dr.126421	24	91	2.55e-13	0.2		Transcribed locus
Dr.141145	55	209	8.27e-31	0.199		Transcribed locus, strongly similar to NP_031419.1 actin, beta [Mus musculus]
Dr.143151	5	19	0.00537533	0.199		Transcribed locus
Dr.151915	5	19	0.00537533	0.199	zgc:56526	Zgc:56526
Dr.54121	6	23	0.00110712	0.198		Transcribed locus
Dr.143004	7	27	0.000398644	0.196		Transcribed locus
Dr.122348	7	27	0.000398644	0.196		Transcribed locus
Dr.143938	16	63	1.6e-09	0.192		Transcribed locus
Dr.131961	4	16	0.00909912	0.189		Transcribed locus
Dr.126942	4	16	0.00909912	0.189		Transcribed locus
Dr.124006	10	40	3.08e-06	0.189		Transcribed locus
Dr.135278	6	24	0.000648013	0.189		Transcribed locus, moderately similar to XP_001336093.1 PREDICTED: hypothetical protein [Danio rerio]
Dr.129727	4	16	0.00909912	0.189		Transcribed locus
Dr.52193	3	12	0.0422516	0.189		Transcribed locus
Dr.149831	4	16	0.00909912	0.189		Transcribed locus
Dr.87611	3	12	0.0422516	0.189		Transcribed locus
Dr.130083	33	134	8.74e-21	0.187	MGC174155	Similar to cathepsin L
Dr.138257	6	25	0.00037741	0.182		Transcribed locus
Dr.148701	50	212	7.37e-34	0.179	LOC100002042	Hypothetical LOC100002042
Dr.128334	4	17	0.00530066	0.178		Transcribed locus
Dr.148529	19	81	6.85e-13	0.178	LOC100001785	Similar to cathepsin L, 1 b
Dr.28338	3	13	0.0261059	0.175		Transcribed locus
Dr.139475	3	13	0.0261059	0.175		Transcribed locus, weakly similar to NP_775099.2 ATP-binding cassette, sub-family A, member 12 isoform a [Homo sapiens]
Dr.122046	3	13	0.0261059	0.175		Transcribed locus, moderately similar to XP_001918716.1 PREDICTED: hypothetical protein [Danio rerio]
Dr.87595	26	114	1.09e-18	0.173	nnr	Nanor
Dr.117869	31	138	8.05e-23	0.17		Transcribed locus
Dr.81103	4	18	0.00308252	0.168	zgc:194678	Zgc:194678
Dr.150256	22	99	1.49e-16	0.168		Transcribed locus, moderately similar to NP_059337.1 cytochrome c oxidase subunit III [Danio rerio]
Dr.102517	6	27	0.000126661	0.168		Transcribed locus
Dr.117141	5	23	0.000386843	0.164	si:ch211-146f4.5	Si:ch211-146f4.5
Dr.6608	3	14	0.0158867	0.162		Transcribed locus
Dr.78268	3	14	0.0158867	0.162	CAPN1	CAPN1 protein
Dr.151342	18	85	1.92e-14	0.16	snrpd3l	Small nuclear ribonucleoprotein D3 polypeptide, like
Dr.133704	6	29	4.16e-05	0.157		Transcribed locus
Dr.94747	2	10	0.041499	0.152		Transcribed locus
Dr.23638	2	10	0.041499	0.152		Transcribed locus
Dr.86441	2	10	0.041499	0.152	LOC100001986	Similar to tripartite motif-containing 39
Dr.688	2	10	0.041499	0.152	ppp4r2b	Protein phosphatase 4, regulatory subunit 2b
Dr.33965	2	10	0.041499	0.152		Transcribed locus
Dr.141881	2	10	0.041499	0.152		Transcribed locus, weakly similar to XP_001922857.1 PREDICTED: hypothetical protein LOC561590 [Danio rerio]
Dr.132292	2	10	0.041499	0.152		Transcribed locus
Dr.22281	3	15	0.00554725	0.152		Transcribed locus
Dr.101722	2	10	0.041499	0.152		Transcribed locus
Dr.155007	2	10	0.041499	0.152		Transcribed locus
Dr.121321	4	21	0.000580109	0.144	LOC100150637	Hypothetical protein LOC100150637
Dr.155248	4	21	0.000580109	0.144		Transcribed locus
Dr.150819	3	16	0.00309293	0.142		Transcribed locus, strongly similar to NP_001073415.1 glioma tumor suppressor candidate region gene 2 [Danio rerio]
Dr.133968	2	11	0.0240077	0.138	LOC100149457	Similar to zinc finger protein 782
Dr.127919	2	11	0.0240077	0.138		Transcribed locus
Dr.91947	2	11	0.0240077	0.138		Transcribed locus
Dr.155136	2	11	0.0240077	0.138		Transcribed locus, strongly similar to XP_001333728.1 PREDICTED: si:ch211-197i12.2 [Danio rerio]
Dr.94405	2	11	0.0240077	0.138	LOC100002633	Hypothetical LOC100002633
Dr.80621	2	11	0.0240077	0.138		Transcribed locus
Dr.125234	5	28	1.96e-05	0.135		Transcribed locus
Dr.9011	2	12	0.0136589	0.126	arx	Aristaless related homeobox
Dr.139024	2	12	0.0136589	0.126		Transcribed locus
Dr.105972	2	12	0.0136589	0.126	LOC100149667	Similar to RNA binding motif protein 33
Dr.128792	2	12	0.0136589	0.126		Transcribed locus
Dr.153311	10	62	2.02e-12	0.122		Transcribed locus, weakly similar to NP_001007120.1 helentron 5 helitron-like transposon replicase/helicase/endonuclease [Danio rerio]
Dr.130331	2	13	0.00767646	0.116		Transcribed locus
Dr.104587	18	124	6.63e-26	0.11		Transcribed locus, strongly similar to NP_059333.1 cytochrome c oxidase subunit I [Danio rerio]
Dr.127830	2	14	0.00426861	0.108		Transcribed locus, strongly similar to XP_001340313.2 PREDICTED: hypothetical protein isoform 3 [Danio rerio]
Dr.133949	3	22	7.58e-05	0.103	LOC100007645	Hypothetical LOC100007645
Dr.124529	2	15	0.00235885	0.101		Transcribed locus
Dr.154163	2	15	0.00235885	0.101		Transcribed locus
Dr.115804	13	101	3.46e-22	0.097		Transcribed locus
Dr.76150	1	8	0.0416057	0.095		Transcribed locus
Dr.103782	1	8	0.0416057	0.095		Transcribed locus
Dr.152568	1	8	0.0416057	0.095	LOC100150221	Hypothetical protein LOC100150221
Dr.119966	1	8	0.0416057	0.095	mapk10	Mitogen-activated protein kinase 10
Dr.130924	1	8	0.0416057	0.095		Transcribed locus
Dr.150378	1	8	0.0416057	0.095		Transcribed locus
Dr.113879	1	8	0.0416057	0.095		Transcribed locus
Dr.118497	1	8	0.0416057	0.095	LOC570999	Similar to beta chimerin
Dr.154318	1	8	0.0416057	0.095		Transcribed locus
Dr.155017	1	8	0.0416057	0.095		Transcribed locus
Dr.75467	1	8	0.0416057	0.095	LOC571244	Similar to regulator of G-protein signaling 3
Dr.149956	1	8	0.0416057	0.095		Transcribed locus, strongly similar to XP_001336095.1 PREDICTED: hypothetical protein [Danio rerio]
Dr.141766	10	83	1.03e-18	0.091		Transcribed locus
Dr.85021	3	25	1.09e-05	0.091	CH211-247B3.2	Novel protein similar to SPEG complex locus (speg)
Dr.125528	1	9	0.0226143	0.084		Transcribed locus
Dr.97246	1	9	0.0226143	0.084	LOC556808	Similar to ankyrin repeat and SOCS box-containing protein 13
Dr.152076	1	9	0.0226143	0.084		Transcribed locus
Dr.109624	1	9	0.0226143	0.084	itgb8	Integrin, beta 8
Dr.110906	1	9	0.0226143	0.084	ftr15	FinTRIM family, member 15
Dr.141149	2	18	0.000388493	0.084		Transcribed locus
Dr.117532	4	39	3.2e-09	0.078		Transcribed locus
Dr.93731	1	10	0.0119239	0.076		Transcribed locus
Dr.150726	1	10	0.0119239	0.076		Transcribed locus
Dr.131467	2	20	6.06e-05	0.076		Transcribed locus
Dr.83605	1	10	0.0119239	0.076		Transcribed locus
Dr.79171	1	10	0.0119239	0.076	sgcd	Sarcoglycan, delta (dystrophin-associated glycoprotein)
Dr.121682	5	51	3e-12	0.074		Transcribed locus
Dr.137562	1	11	0.00619204	0.069		Transcribed locus
Dr.113449	1	11	0.00619204	0.069		Transcribed locus
Dr.138904	1	11	0.00619204	0.069		Transcribed locus
Dr.153299	1	11	0.00619204	0.069		Transcribed locus
Dr.151400	1	12	0.00317747	0.063		Transcribed locus, strongly similar to XP_002163220.1 PREDICTED: similar to alpha tubulin [Hydra magnipapillata]
Dr.134380	1	13	0.00161685	0.058		Transcribed locus
Dr.125411	1	14	0.000808876	0.054		Transcribed locus
Dr.124594	1	16	0.000197301	0.047		Transcribed locus
Dr.134906	3	48	4.87e-13	0.047		Transcribed locus
Dr.108667	0	8	0.00993402	0.039	cspg4	Chondroitin sulfate proteoglycan 4
Dr.88057	0	8	0.00993402	0.03	LOC100150949	Similar to NOD3 protein
Dr.151716	0	7	0.020288	0.022	LOC100002215	Similar to Alpha-tectorin
Dr.125839	0	8	0.00993402	0.018	LOC567329	Similar to Ca2+-dependent secretion activator
Dr.91944	0	6	0.0407612	0.015	srd5a1	Steroid-5-alpha-reductase, alpha polypeptide 1 (3-oxo-5 alpha-steroid delta 4-dehydrogenase alpha 1)
Dr.103113	0	7	0.020288	0.014	roraa	RAR-related orphan receptor A, paralog a
Dr.558	0	6	0.0407612	0.014	vsx1	Visual system homeobox 1 homolog, chx10-like
Dr.81735	0	6	0.0407612	0.011	im:7161829	Im:7161829
Dr.81131	0	7	0.020288	0.01	dpf3	D4, zinc and double PHD fingers, family 3
Dr.83723	0	6	0.0407612	0.008	LOC100007808	Hypothetical LOC100007808
Dr.117329	0	6	0.0407612	0.008		Transcribed locus, strongly similar to XP_001333708.1 PREDICTED: sideroflexin 2 [Danio rerio]
Dr.126992	0	6	0.0407612	0.007		Transcribed locus
Dr.128402	0	6	0.0407612	0.007		Transcribed locus
Dr.92876	0	9	0.00479989	0.007	LOC556873	Similar to Profilin family, member 4
Dr.125778	0	7	0.020288	0.007		Transcribed locus
Dr.114781	0	6	0.0407612	0.007		Transcribed locus, moderately similar to NP_001108581.1 hypothetical protein LOC100141494 [Danio rerio]
Dr.126148	0	6	0.0407612	0.007		Transcribed locus
Dr.138546	0	6	0.0407612	0.006		Transcribed locus
Dr.155036	0	8	0.00993402	0.006		Transcribed locus, strongly similar to NP_059339.1 NADH dehydrogenase subunit 4L [Danio rerio]
Dr.140072	0	6	0.0407612	0.006		Transcribed locus
Dr.125473	0	7	0.020288	0.006		Transcribed locus
Dr.90773	0	6	0.0407612	0.006		Transcribed locus
Dr.152068	0	7	0.020288	0.006		Transcribed locus, strongly similar to NP_001073146.1 mind bomb 2 [Danio rerio]
Dr.136572	0	7	0.020288	0.006		Transcribed locus
Dr.4217	0	8	0.00993402	0.005		Transcribed locus, strongly similar to NP_997913.1 ribophorin II [Danio rerio]
Dr.126539	0	6	0.0407612	0.005		Transcribed locus
Dr.85274	0	8	0.00993402	0.005		Transcribed locus
Dr.130794	0	6	0.0407612	0.005		Transcribed locus
Dr.140207	0	7	0.020288	0.004		Transcribed locus
Dr.94503	0	9	0.00479989	0.004		Transcribed locus
Dr.69701	0	8	0.00993402	0.004		Transcribed locus, moderately similar to NP_990290.1 myomesin 1, 185kDa [Gallus gallus]
Dr.152564	0	11	0.00108651	0.004		Transcribed locus
Dr.88546	0	7	0.020288	0.004		Transcribed locus
Dr.137165	0	8	0.00993402	0.004		Transcribed locus
Dr.125317	0	8	0.00993402	0.004		Transcribed locus
Dr.129233	0	7	0.020288	0.004		Transcribed locus
Dr.127119	0	6	0.0407612	0.004		Transcribed locus
Dr.142805	0	7	0.020288	0.002		Transcribed locus
